# Supplementary material for: Crystal structure of (2-amino-7-methyl-4-oxido­pteridine-6-carboxyl­ato-κ3 O 4,N 5,O 6)aqua­(1,10-phenanthroline-κ2 N,N′)copper(II) trihydrate
Source: Acta Crystallogr Sect E Struct Rep Online. 2014 Oct 18;70(Pt 11):348–51. doi: 10.1107/S1600536814022302 (PMC4257256; doi:10.1107/S1600536814022302)
Supplement: Supplementary file 1 [file e-70-00348-sup1.cif]

##############################################################################
#                                                                            #
# This CIF contains the data in a paper accepted for publication in          #
# Acta Crystallographica Section E. It conforms to the requirements of       #
# Notes for Authors for Acta Crystallographica Section E, and has been       #
# peer reviewed under the auspices of the IUCr Commission on Journals.       #
#                                                                            #
# Full details of the Crystallographic Information File format               #
# are given in the paper "The Crystallographic Information File (CIF):       #
# a New Standard Archive File for Crystallography" by S. R. Hall, F. H.      #
# Allen and I. D. Brown [Acta Cryst. (1991), A47, 655-685].                  #
#                                                                            #
# The current version of the core CIF dictionary is obtainable from          #
# ftp://ftp.iucr.org/pub/cif_core.dic.                                       #
#                                                                            #
# Software is freely available for graphical display of the structure(s)     #
# in this CIF. For information consult the CIF software page                 #
# http://www.iucr.org/resources/cif/software.                                #
#                                                                            #
# This file may be used for bona fide research purposes within the           #
# scientific community so long as proper attribution is given to the journal # 
# article from which it was obtained.                                        #
#                                                                            #
##############################################################################
data_I
_audit_creation_method     SHELXL-97
_database_code_depnum_ccdc_archive     'CCDC 1028413'
_chemical_name_systematic
;\
(2-Amino-7-methyl-4-oxidopteridine-6-carboxylato-\
\k^3^<i>O</i>^4^,<i>N</i>^5^,<i>O</i>^6^)aqua(1,10-phenanthroline-\
\k^2^<i>N</i>,<i>N</i>')copper(II) trihydrate
;
_chemical_name_common     ?
_chemical_formula_moiety     'C20 H15 Cu1 N7 O4, 3(H2 O)'
_chemical_formula_sum     'C20 H21 Cu N7 O7'
_chemical_formula_iupac     '[Cu (C8 H5 N5 O3) (C12 H8 N2) (H2 O)], 3H2 O'
_chemical_formula_weight     534.98
_chemical_melting_point     ?
_symmetry_cell_setting     triclinic
_symmetry_space_group_name_H-M     'P -1'
_symmetry_space_group_name_Hall     '-P 1'
loop_
    _symmetry_equiv_pos_as_xyz
    'x, y, z'
    '-x, -y, -z'
_cell_length_a     8.5399(17)
_cell_length_b     10.038(2)
_cell_length_c     13.601(3)
_cell_angle_alpha     97.292(3)
_cell_angle_beta     94.587(3)
_cell_angle_gamma     110.999(3)
_cell_volume     1069.8(4)
_cell_formula_units_Z     2
_cell_measurement_reflns_used     4804
_cell_measurement_theta_min     3.0
_cell_measurement_theta_max     29.0
_cell_measurement_temperature     273(2)
_exptl_crystal_description     needle
_exptl_crystal_colour     green
_exptl_crystal_size_max     0.20
_exptl_crystal_size_mid     0.05
_exptl_crystal_size_min     0.03
_exptl_crystal_density_diffrn     1.661
_exptl_crystal_density_meas     ?
_exptl_crystal_density_method     'not measured'
_exptl_crystal_F_000     550
_exptl_absorpt_coefficient_mu     1.082
_exptl_absorpt_correction_type     multi-scan
_exptl_absorpt_process_details
;
(SADABS; Bruker, 2001)
;
_exptl_absorpt_correction_T_min     0.8127
_exptl_absorpt_correction_T_max     0.9683
_exptl_special_details
;
The crystal was placed in the cold stream of an Oxford Cryosystems open-flow
nitrogen cryostat (Cosier & Glazer, 1986) with a nominal stability of 0.1 K.
Cosier, J. & Glazer, A. M., 1986. J. Appl. Cryst. 105--107.
;
_diffrn_ambient_temperature     273(2)
_diffrn_radiation_type     MoK\a
_diffrn_radiation_wavelength     0.71073
_diffrn_radiation_source     'fine-focus sealed tube'
_diffrn_radiation_monochromator     graphite
_diffrn_measurement_device_type     'Bruker Kappa APEXII'
_diffrn_measurement_method     '\f & \w scans'
_diffrn_detector_area_resol_mean     ?
_diffrn_reflns_number     8227
_diffrn_reflns_av_R_equivalents     0.0241
_diffrn_reflns_av_sigmaI/netI     0.0419
_diffrn_reflns_theta_min     1.52
_diffrn_reflns_theta_max     26.00
_diffrn_reflns_theta_full     26.00
_diffrn_measured_fraction_theta_max     0.983
_diffrn_measured_fraction_theta_full     0.983
_diffrn_reflns_limit_h_min     -10
_diffrn_reflns_limit_h_max     10
_diffrn_reflns_limit_k_min     -12
_diffrn_reflns_limit_k_max     12
_diffrn_reflns_limit_l_min     -16
_diffrn_reflns_limit_l_max     16
_diffrn_standards_number     0
_diffrn_standards_interval_count     0
_diffrn_standards_interval_time     0
_diffrn_standards_decay_%     0
_refine_special_details
;
 Refinement of F^2^ against ALL reflections.  The weighted R-factor wR and
 goodness of fit S are based on F^2^, conventional R-factors R are based
 on F, with F set to zero for negative F^2^. The threshold expression of
 F^2^ > 2sigma(F^2^) is used only for calculating R-factors(gt) etc. and is
 not relevant to the choice of reflections for refinement.  R-factors based
 on F^2^ are statistically about twice as large as those based on F, and R-
 factors based on ALL data will be even larger.
;
_reflns_number_total     4134
_reflns_number_gt     3590
_reflns_threshold_expression     I>2sigma(I)
_refine_ls_structure_factor_coef     Fsqd
_refine_ls_matrix_type     full
_refine_ls_R_factor_all     0.0589
_refine_ls_R_factor_gt     0.0513
_refine_ls_wR_factor_gt     0.1328
_refine_ls_wR_factor_ref     0.1361
_refine_ls_goodness_of_fit_ref     1.154
_refine_ls_restrained_S_all     1.152
_refine_ls_number_reflns     4134
_refine_ls_number_parameters     349
_refine_ls_number_restraints     10
_refine_ls_hydrogen_treatment     mixed
_refine_ls_weighting_scheme     calc
_refine_ls_weighting_details
         'calc w=1/[\s^2^(Fo^2^)+(0.0520P)^2^+1.8801P] where P=(Fo^2^+2Fc^2^)/3'
_atom_sites_solution_hydrogens     geom
_atom_sites_solution_primary     direct
_atom_sites_solution_secondary     difmap
_refine_ls_shift/su_max     0.001
_refine_ls_shift/su_mean     0.000
_refine_diff_density_max     0.660
_refine_diff_density_min     -0.310
_refine_ls_extinction_method     none
_refine_ls_extinction_coef     ?
loop_
    _atom_type_symbol
    _atom_type_description
    _atom_type_scat_dispersion_real
    _atom_type_scat_dispersion_imag
    _atom_type_scat_source
    'C' 'C' 0.0033 0.0016
                         'International Tables Vol C Tables 4.2.6.8 and 6.1.1.4'
    'H' 'H' 0.0000 0.0000
                         'International Tables Vol C Tables 4.2.6.8 and 6.1.1.4'
    'N' 'N' 0.0061 0.0033
                         'International Tables Vol C Tables 4.2.6.8 and 6.1.1.4'
    'O' 'O' 0.0106 0.0060
                         'International Tables Vol C Tables 4.2.6.8 and 6.1.1.4'
    'Cu' 'Cu' 0.3201 1.2651
                         'International Tables Vol C Tables 4.2.6.8 and 6.1.1.4'
_computing_data_collection
;
APEX2 (Bruker, 2007)
;
_computing_cell_refinement
;
SAINT (Bruker, 2007)
;
_computing_data_reduction
;
SAINT (Bruker, 2007)
;
_computing_structure_solution
;
SHELXS97 (Sheldrick, 2008)
;
_computing_structure_refinement
;
CRYSTALS (Betteridge <i>et al.</i>,  2003)
;
_computing_molecular_graphics
;
CAMERON (Watkin <i>et al.</i>,  1996)
;
_computing_publication_material
;
CRYSTALS (Betteridge <i>et al.</i>,  2003)
;
loop_
    _atom_site_type_symbol
    _atom_site_label
    _atom_site_fract_x
    _atom_site_fract_y
    _atom_site_fract_z
    _atom_site_U_iso_or_equiv
    _atom_site_adp_type
    _atom_site_calc_flag
    _atom_site_refinement_flags
    _atom_site_occupancy
    _atom_site_symmetry_multiplicity
    _atom_site_disorder_assembly
    _atom_site_disorder_group
    Cu Cu1 0.96752(6) 0.72720(5) 0.73038(3) 0.02733(16) Uani d . 1 1 . .
    O O1 1.1883(3) 0.9602(3) 0.7732(2) 0.0353(7) Uani d . 1 1 . .
    O O2 0.6970(4) 0.5696(3) 0.7379(2) 0.0402(7) Uani d . 1 1 . .
    O O3 0.4778(4) 0.5558(3) 0.8185(3) 0.0463(8) Uani d . 1 1 . .
    O O4 1.0500(4) 0.6534(3) 0.8475(2) 0.0356(7) Uani d D 1 1 . .
    O O5 0.8413(4) 0.4056(3) 0.9019(3) 0.0425(7) Uani d D 1 1 . .
    O O6 0.5380(4) 0.2754(3) 0.7786(3) 0.0496(8) Uani d D 1 1 . .
    O O7 0.5000(6) -0.0210(5) 0.6878(5) 0.0974(17) Uani d D 1 1 . .
    N N1 1.1082(4) 0.6636(3) 0.6383(2) 0.0288(7) Uani d . 1 1 . .
    N N2 0.8823(4) 0.7835(4) 0.6039(2) 0.0296(7) Uani d . 1 1 . .
    N N3 1.2193(4) 1.1811(3) 0.8566(2) 0.0309(7) Uani d . 1 1 . .
    N N4 0.9983(4) 1.2067(3) 0.9516(2) 0.0303(7) Uani d . 1 1 . .
    N N5 0.7502(4) 1.0056(4) 0.9482(3) 0.0330(8) Uani d . 1 1 . .
    N N6 0.8684(4) 0.8399(3) 0.8203(2) 0.0247(7) Uani d . 1 1 . .
    N N7 1.2417(5) 1.3974(4) 0.9441(3) 0.0410(9) Uani d D 1 1 . .
    C C1 1.2221(5) 0.6068(5) 0.6587(3) 0.0360(9) Uani d . 1 1 . .
    H H1 1.2374 0.5846 0.7223 0.043 Uiso calc R 1 1 . .
    C C2 1.3205(6) 0.5790(5) 0.5872(4) 0.0454(11) Uani d . 1 1 . .
    H H2 1.4011 0.5403 0.6039 0.054 Uiso calc R 1 1 . .
    C C3 1.2988(6) 0.6084(5) 0.4932(4) 0.0450(11) Uani d . 1 1 . .
    H H3 1.3617 0.5871 0.4452 0.054 Uiso calc R 1 1 . .
    C C4 1.1804(5) 0.6712(5) 0.4691(3) 0.0374(10) Uani d . 1 1 . .
    C C5 1.1463(6) 0.7074(6) 0.3733(3) 0.0502(12) Uani d . 1 1 . .
    H H5 1.2072 0.6912 0.3224 0.060 Uiso calc R 1 1 . .
    C C6 1.0283(7) 0.7643(5) 0.3551(3) 0.0485(12) Uani d . 1 1 . .
    H H6 1.0084 0.7855 0.2918 0.058 Uiso calc R 1 1 . .
    C C7 0.9651(5) 0.7606(4) 0.5263(3) 0.0291(8) Uani d . 1 1 . .
    C C8 1.0885(5) 0.6975(4) 0.5453(3) 0.0295(8) Uani d . 1 1 . .
    C C9 0.9327(6) 0.7929(5) 0.4312(3) 0.0384(10) Uani d . 1 1 . .
    C C10 0.8072(6) 0.8508(5) 0.4183(3) 0.0449(11) Uani d . 1 1 . .
    H H10 0.7811 0.8741 0.3566 0.054 Uiso calc R 1 1 . .
    C C11 0.7228(6) 0.8730(5) 0.4962(4) 0.0459(11) Uani d . 1 1 . .
    H H11 0.6386 0.9106 0.4877 0.055 Uiso calc R 1 1 . .
    C C12 0.7642(5) 0.8386(5) 0.5887(3) 0.0376(10) Uani d . 1 1 . .
    H H12 0.7070 0.8550 0.6415 0.045 Uiso calc R 1 1 . .
    C C13 1.1328(5) 1.0386(4) 0.8256(3) 0.0275(8) Uani d . 1 1 . .
    C C14 1.1494(5) 1.2573(4) 0.9168(3) 0.0298(8) Uani d . 1 1 . .
    C C15 0.9039(5) 1.0639(4) 0.9189(3) 0.0276(8) Uani d . 1 1 . .
    C C16 0.9640(5) 0.9774(4) 0.8548(3) 0.0245(8) Uani d . 1 1 . .
    C C17 0.6568(5) 0.8674(4) 0.9142(3) 0.0330(9) Uani d . 1 1 . .
    C C18 0.7141(5) 0.7807(4) 0.8461(3) 0.0274(8) Uani d . 1 1 . .
    C C19 0.6205(5) 0.6222(4) 0.7984(3) 0.0316(9) Uani d . 1 1 . .
    C C20 0.4884(6) 0.8090(5) 0.9510(4) 0.0537(13) Uani d . 1 1 . .
    H H20A 0.4874 0.8722 1.0100 0.081 Uiso calc R 1 1 . .
    H H20B 0.4695 0.7143 0.9666 0.081 Uiso calc R 1 1 . .
    H H20C 0.4006 0.8032 0.9000 0.081 Uiso calc R 1 1 . .
    H H4C 0.984(5) 0.575(3) 0.856(4) 0.050 Uiso d D 1 1 . .
    H H4D 1.062(6) 0.702(5) 0.9021(19) 0.050 Uiso d D 1 1 . .
    H H5C 0.750(3) 0.351(4) 0.871(3) 0.046(15) Uiso d D 1 1 . .
    H H5D 0.882(6) 0.346(4) 0.915(4) 0.054(16) Uiso d D 1 1 . .
    H H6C 0.540(6) 0.358(2) 0.778(4) 0.050 Uiso d D 1 1 . .
    H H6D 0.448(3) 0.215(4) 0.750(3) 0.050 Uiso d D 1 1 . .
    H H7C 0.548(6) 0.0668(15) 0.705(4) 0.050 Uiso d D 1 1 . .
    H H7D 0.415(4) -0.043(6) 0.715(4) 0.050 Uiso d D 1 1 . .
    H H7E 1.204(6) 1.455(4) 0.977(3) 0.050 Uiso d D 1 1 . .
    H H7F 1.338(3) 1.442(5) 0.926(4) 0.050 Uiso d D 1 1 . .
loop_
    _atom_site_aniso_label
    _atom_site_aniso_U_11
    _atom_site_aniso_U_22
    _atom_site_aniso_U_33
    _atom_site_aniso_U_12
    _atom_site_aniso_U_13
    _atom_site_aniso_U_23
    Cu1 0.0323(3) 0.0302(3) 0.0238(3) 0.0159(2) 0.00750(18) 0.00499(18)
    O1 0.0324(15) 0.0302(15) 0.0431(17) 0.0104(12) 0.0163(13) 0.0017(12)
    O2 0.0420(17) 0.0321(16) 0.0416(17) 0.0097(13) 0.0077(14) 0.0001(13)
    O3 0.0329(16) 0.0410(18) 0.055(2) 0.0011(14) 0.0115(14) 0.0083(15)
    O4 0.0413(17) 0.0350(17) 0.0323(16) 0.0151(14) 0.0047(13) 0.0092(13)
    O5 0.0405(19) 0.0339(18) 0.053(2) 0.0139(15) 0.0021(16) 0.0098(15)
    O6 0.0364(17) 0.0333(17) 0.076(3) 0.0082(14) 0.0124(17) 0.0077(17)
    O7 0.073(3) 0.065(3) 0.155(5) 0.025(3) 0.057(3) -0.004(3)
    N1 0.0300(17) 0.0279(17) 0.0277(17) 0.0113(14) 0.0037(13) 0.0000(13)
    N2 0.0300(17) 0.0322(18) 0.0267(17) 0.0114(14) 0.0043(13) 0.0058(13)
    N3 0.0299(17) 0.0273(17) 0.0348(18) 0.0083(14) 0.0109(14) 0.0058(14)
    N4 0.0328(18) 0.0244(16) 0.0339(18) 0.0108(14) 0.0080(14) 0.0029(13)
    N5 0.0303(18) 0.0308(18) 0.040(2) 0.0128(15) 0.0123(15) 0.0034(15)
    N6 0.0257(16) 0.0248(16) 0.0249(16) 0.0090(13) 0.0077(13) 0.0069(12)
    N7 0.039(2) 0.0264(19) 0.050(2) 0.0044(16) 0.0169(18) -0.0010(16)
    C1 0.035(2) 0.036(2) 0.037(2) 0.0165(19) 0.0012(18) -0.0006(18)
    C2 0.038(2) 0.046(3) 0.053(3) 0.022(2) 0.004(2) -0.005(2)
    C3 0.038(2) 0.046(3) 0.046(3) 0.013(2) 0.013(2) -0.006(2)
    C4 0.036(2) 0.034(2) 0.037(2) 0.0077(18) 0.0114(18) -0.0016(17)
    C5 0.054(3) 0.060(3) 0.033(2) 0.016(3) 0.018(2) 0.002(2)
    C6 0.062(3) 0.053(3) 0.029(2) 0.016(2) 0.011(2) 0.013(2)
    C7 0.029(2) 0.0248(19) 0.029(2) 0.0055(16) 0.0053(16) 0.0025(15)
    C8 0.030(2) 0.027(2) 0.026(2) 0.0059(16) 0.0054(16) -0.0001(15)
    C9 0.041(2) 0.036(2) 0.032(2) 0.0060(19) 0.0026(18) 0.0075(18)
    C10 0.048(3) 0.050(3) 0.035(2) 0.014(2) 0.000(2) 0.018(2)
    C11 0.038(2) 0.050(3) 0.052(3) 0.017(2) 0.000(2) 0.017(2)
    C12 0.038(2) 0.040(2) 0.039(2) 0.019(2) 0.0067(19) 0.0082(19)
    C13 0.029(2) 0.030(2) 0.0250(19) 0.0112(16) 0.0066(15) 0.0077(15)
    C14 0.032(2) 0.0254(19) 0.031(2) 0.0090(16) 0.0032(16) 0.0052(16)
    C15 0.027(2) 0.0265(19) 0.029(2) 0.0104(16) 0.0052(15) 0.0047(15)
    C16 0.0288(19) 0.0242(19) 0.0216(18) 0.0105(16) 0.0056(15) 0.0044(14)
    C17 0.027(2) 0.034(2) 0.039(2) 0.0114(17) 0.0088(17) 0.0074(17)
    C18 0.0260(19) 0.029(2) 0.028(2) 0.0110(16) 0.0049(15) 0.0076(15)
    C19 0.031(2) 0.031(2) 0.031(2) 0.0085(17) 0.0003(17) 0.0091(16)
    C20 0.036(3) 0.045(3) 0.076(4) 0.009(2) 0.026(2) -0.001(2)
_geom_special_details
;
 All esds (except the esd in the dihedral angle between two l.s. planes)
 are estimated using the full covariance matrix.  The cell esds are taken
 into account individually in the estimation of esds in distances, angles
 and torsion angles; correlations between esds in cell parameters are only
 used when they are defined by crystal symmetry.  An approximate (isotropic)
 treatment of cell esds is used for estimating esds involving l.s. planes.
;
loop_
    _geom_bond_atom_site_label_1
    _geom_bond_atom_site_label_2
    _geom_bond_site_symmetry_2
    _geom_bond_distance
    _geom_bond_publ_flag
    Cu1 N1 . 2.002(3) y
    Cu1 N2 . 2.037(3) y
    Cu1 N6 . 1.999(3) y
    Cu1 O1 . 2.384(3) y
    Cu1 O2 . 2.304(3) y
    Cu1 O4 . 2.019(3) y
    O1 C13 . 1.237(5) ?
    O2 C19 . 1.267(5) ?
    O3 C19 . 1.234(5) ?
    O4 H4C . 0.819(10) ?
    O4 H4D . 0.812(10) ?
    O5 H5C . 0.819(10) ?
    O5 H5D . 0.820(10) ?
    O6 H6C . 0.823(10) ?
    O6 H6D . 0.817(10) ?
    O7 H7C . 0.819(10) ?
    O7 H7D . 0.815(10) ?
    N1 C1 . 1.321(5) ?
    N1 C8 . 1.363(5) ?
    N2 C12 . 1.328(5) ?
    N2 C7 . 1.357(5) ?
    N3 C13 . 1.345(5) ?
    N3 C14 . 1.364(5) ?
    N4 C14 . 1.355(5) ?
    N4 C15 . 1.363(5) ?
    N5 C17 . 1.326(5) ?
    N5 C15 . 1.348(5) ?
    N6 C16 . 1.326(5) ?
    N6 C18 . 1.333(5) ?
    N7 C14 . 1.327(5) ?
    N7 H7E . 0.856(10) ?
    N7 H7F . 0.854(11) ?
    C1 C2 . 1.400(6) ?
    C1 H1 . 0.9300 ?
    C2 C3 . 1.361(7) ?
    C2 H2 . 0.9300 ?
    C3 C4 . 1.408(7) ?
    C3 H3 . 0.9300 ?
    C4 C8 . 1.404(6) ?
    C4 C5 . 1.432(7) ?
    C5 C6 . 1.346(7) ?
    C5 H5 . 0.9300 ?
    C6 C9 . 1.430(7) ?
    C6 H6 . 0.9300 ?
    C7 C9 . 1.403(6) ?
    C7 C8 . 1.433(6) ?
    C9 C10 . 1.400(6) ?
    C10 C11 . 1.367(7) ?
    C10 H10 . 0.9300 ?
    C11 C12 . 1.398(6) ?
    C11 H11 . 0.9300 ?
    C12 H12 . 0.9300 ?
    C13 C16 . 1.460(5) ?
    C15 C16 . 1.405(5) ?
    C17 C18 . 1.425(6) ?
    C17 C20 . 1.499(6) ?
    C18 C19 . 1.528(5) ?
    C20 H20A . 0.9600 ?
    C20 H20B . 0.9600 ?
    C20 H20C . 0.9600 ?
loop_
    _geom_angle_atom_site_label_1
    _geom_angle_atom_site_label_2
    _geom_angle_atom_site_label_3
    _geom_angle_site_symmetry_1
    _geom_angle_site_symmetry_3
    _geom_angle
    _geom_angle_publ_flag
    N6 Cu1 N1 . . 165.66(13) ?
    N6 Cu1 O4 . . 91.01(12) ?
    N1 Cu1 O4 . . 93.79(13) ?
    N6 Cu1 N2 . . 93.79(13) ?
    N1 Cu1 N2 . . 82.20(13) ?
    O4 Cu1 N2 . . 174.45(13) ?
    N6 Cu1 O2 . . 74.74(11) ?
    N1 Cu1 O2 . . 118.84(12) ?
    O4 Cu1 O2 . . 88.62(12) ?
    N2 Cu1 O2 . . 89.98(12) ?
    N6 Cu1 O1 . . 76.45(11) ?
    N1 Cu1 O1 . . 89.79(11) ?
    O4 Cu1 O1 . . 93.07(12) ?
    N2 Cu1 O1 . . 90.74(12) ?
    O2 Cu1 O1 . . 151.17(10) ?
    C13 O1 Cu1 . . 107.2(2) ?
    C19 O2 Cu1 . . 113.0(3) ?
    Cu1 O4 H4C . . 114(4) ?
    Cu1 O4 H4D . . 116(4) ?
    H4C O4 H4D . . 101(5) ?
    H5C O5 H5D . . 100(5) ?
    H6C O6 H6D . . 111(5) ?
    H7C O7 H7D . . 106(5) ?
    C1 N1 C8 . . 118.7(3) ?
    C1 N1 Cu1 . . 128.8(3) ?
    C8 N1 Cu1 . . 112.3(3) ?
    C12 N2 C7 . . 118.2(3) ?
    C12 N2 Cu1 . . 129.9(3) ?
    C7 N2 Cu1 . . 111.9(3) ?
    C13 N3 C14 . . 118.8(3) ?
    C14 N4 C15 . . 115.3(3) ?
    C17 N5 C15 . . 119.0(3) ?
    C16 N6 C18 . . 120.8(3) ?
    C16 N6 Cu1 . . 117.0(2) ?
    C18 N6 Cu1 . . 122.2(3) ?
    C14 N7 H7E . . 122(4) ?
    C14 N7 H7F . . 125(3) ?
    H7E N7 H7F . . 112(5) ?
    N1 C1 C2 . . 121.7(4) ?
    N1 C1 H1 . . 119.2 ?
    C2 C1 H1 . . 119.2 ?
    C3 C2 C1 . . 120.3(4) ?
    C3 C2 H2 . . 119.9 ?
    C1 C2 H2 . . 119.9 ?
    C2 C3 C4 . . 119.6(4) ?
    C2 C3 H3 . . 120.2 ?
    C4 C3 H3 . . 120.2 ?
    C8 C4 C3 . . 116.6(4) ?
    C8 C4 C5 . . 118.5(4) ?
    C3 C4 C5 . . 124.9(4) ?
    C6 C5 C4 . . 121.6(4) ?
    C6 C5 H5 . . 119.2 ?
    C4 C5 H5 . . 119.2 ?
    C5 C6 C9 . . 121.4(4) ?
    C5 C6 H6 . . 119.3 ?
    C9 C6 H6 . . 119.3 ?
    N2 C7 C9 . . 123.3(4) ?
    N2 C7 C8 . . 116.3(3) ?
    C9 C7 C8 . . 120.4(4) ?
    N1 C8 C4 . . 123.1(4) ?
    N1 C8 C7 . . 117.1(3) ?
    C4 C8 C7 . . 119.8(4) ?
    C10 C9 C7 . . 116.7(4) ?
    C10 C9 C6 . . 125.0(4) ?
    C7 C9 C6 . . 118.3(4) ?
    C11 C10 C9 . . 120.1(4) ?
    C11 C10 H10 . . 120.0 ?
    C9 C10 H10 . . 120.0 ?
    C10 C11 C12 . . 119.4(4) ?
    C10 C11 H11 . . 120.3 ?
    C12 C11 H11 . . 120.3 ?
    N2 C12 C11 . . 122.4(4) ?
    N2 C12 H12 . . 118.8 ?
    C11 C12 H12 . . 118.8 ?
    O1 C13 N3 . . 123.3(3) ?
    O1 C13 C16 . . 119.8(3) ?
    N3 C13 C16 . . 116.9(3) ?
    N7 C14 N4 . . 116.9(4) ?
    N7 C14 N3 . . 115.4(4) ?
    N4 C14 N3 . . 127.6(3) ?
    N5 C15 N4 . . 119.1(3) ?
    N5 C15 C16 . . 119.8(3) ?
    N4 C15 C16 . . 121.0(3) ?
    N6 C16 C15 . . 120.5(3) ?
    N6 C16 C13 . . 119.4(3) ?
    C15 C16 C13 . . 120.1(3) ?
    N5 C17 C18 . . 121.4(3) ?
    N5 C17 C20 . . 116.2(4) ?
    C18 C17 C20 . . 122.4(4) ?
    N6 C18 C17 . . 118.3(3) ?
    N6 C18 C19 . . 114.0(3) ?
    C17 C18 C19 . . 127.7(3) ?
    O3 C19 O2 . . 124.7(4) ?
    O3 C19 C18 . . 119.5(4) ?
    O2 C19 C18 . . 115.8(3) ?
    C17 C20 H20A . . 109.5 ?
    C17 C20 H20B . . 109.5 ?
    H20A C20 H20B . . 109.5 ?
    C17 C20 H20C . . 109.5 ?
    H20A C20 H20C . . 109.5 ?
    H20B C20 H20C . . 109.5 ?
loop_
    _geom_hbond_atom_site_label_D
    _geom_hbond_atom_site_label_H
    _geom_hbond_atom_site_label_A
    _geom_hbond_site_symmetry_A
    _geom_hbond_distance_DH
    _geom_hbond_distance_HA
    _geom_hbond_distance_DA
    _geom_hbond_angle_DHA
    O4 H4C O5 . 0.82(3) 1.92(3) 2.722(4) 169(5)
    O4 H4D N4 2_777 0.81(3) 2.26(3) 3.038(4) 161(5)
    O5 H5C O6 . 0.82(3) 1.96(4) 2.748(5) 162(4)
    O5 H5D N4 1_545 0.82(5) 2.07(5) 2.891(5) 176(3)
    O6 H6C O2 . 0.82(3) 2.23(3) 2.921(4) 141(5)
    O6 H6C O3 . 0.82(3) 2.25(4) 3.029(4) 158(5)
    O7 H7C O6 . 0.82(2) 2.24(3) 2.965(6) 148(5)
    O7 H7D O1 1_445 0.81(5) 2.16(4) 2.943(6) 162(5)
    N7 H7E O5 2_777 0.85(5) 2.17(4) 2.998(6) 162(4)
    N7 H7F O3 1_665 0.86(4) 2.14(5) 2.908(5) 148(4)
    C1 H1 O3 1_655 0.93 2.47 3.175(6) 133
    C10 H10 O1 2_776 0.93 2.54 3.406(5) 155
    C12 H12 O7 1_565 0.93 2.57 3.343(7) 140
    C6 H6 Cg 2_776 0.93 2.82 3.740(5) 173
_iucr_refine_instructions_details
;
TITL 19SSBNM in P-1
CELL  0.71073   8.5399  10.0382  13.6010   97.292   94.587  110.999
ZERR     2.00   0.0017   0.0020   0.0028    0.003    0.003    0.003
LATT   1
SFAC  C    H    N    O    CU
UNIT  40   42   14   14   2
MERG   2
OMIT    -3.00  52.00
DFIX  N7 H7E N7 H7F 0.86 0.01
DFIX  O5 H5C O5 H5D 0.82 0.01
DFIX  O6 H6C O6 H6D 0.82 0.01
DFIX  O4 H4C O4 H4D 0.82 0.01
DFIX  O7 H7C O7 H7D 0.82 0.01
FMAP   2
PLAN   10
SIZE     0.03   0.05   0.20
ACTA
BOND   $H
L.S.   8
TEMP     0.00
WGHT    0.052000    1.880100
FVAR       0.48540
CU1   5    0.967516    0.727202    0.730382    11.00000    0.03231    0.03025 =
         0.02382    0.00499    0.00750    0.01593
O1    4    1.188316    0.960230    0.773231    11.00000    0.03244    0.03017 =
         0.04306    0.00170    0.01628    0.01041
O2    4    0.697038    0.569628    0.737914    11.00000    0.04204    0.03210 =
         0.04163    0.00009    0.00765    0.00967
O3    4    0.477816    0.555772    0.818532    11.00000    0.03289    0.04098 =
         0.05527    0.00831    0.01148    0.00107
O4    4    1.050005    0.653351    0.847500    11.00000    0.04128    0.03499 =
         0.03232    0.00924    0.00475    0.01508
O5    4    0.841337    0.405632    0.901912    11.00000    0.04055    0.03387 =
         0.05309    0.00976    0.00207    0.01385
O6    4    0.538003    0.275424    0.778584    11.00000    0.03637    0.03326 =
         0.07557    0.00767    0.01237    0.00820
O7    4    0.499962   -0.020953    0.687818    11.00000    0.07256    0.06506 =
         0.15517   -0.00430    0.05703    0.02509
N1    3    1.108165    0.663581    0.638271    11.00000    0.02998    0.02787 =
         0.02769   -0.00002    0.00374    0.01129
N2    3    0.882329    0.783466    0.603909    11.00000    0.03002    0.03215 =
         0.02672    0.00578    0.00426    0.01139
N3    3    1.219303    1.181058    0.856649    11.00000    0.02989    0.02735 =
         0.03477    0.00584    0.01090    0.00834
N4    3    0.998262    1.206746    0.951610    11.00000    0.03282    0.02437 =
         0.03389    0.00288    0.00801    0.01080
N5    3    0.750209    1.005593    0.948212    11.00000    0.03028    0.03081 =
         0.03981    0.00342    0.01227    0.01277
N6    3    0.868363    0.839917    0.820346    11.00000    0.02567    0.02483 =
         0.02494    0.00689    0.00771    0.00905
N7    3    1.241697    1.397402    0.944074    11.00000    0.03927    0.02643 =
         0.05040   -0.00101    0.01688    0.00437
C1    1    1.222097    0.606767    0.658721    11.00000    0.03512    0.03616 =
         0.03680   -0.00058    0.00122    0.01653
AFIX  43
H1    2    1.237357    0.584630    0.722269    11.00000   -1.20000
AFIX   0
C2    1    1.320514    0.578998    0.587182    11.00000    0.03826    0.04572 =
         0.05332   -0.00451    0.00430    0.02176
AFIX  43
H2    2    1.401063    0.540306    0.603948    11.00000   -1.20000
AFIX   0
C3    1    1.298761    0.608406    0.493202    11.00000    0.03753    0.04634 =
         0.04634   -0.00570    0.01265    0.01294
AFIX  43
H3    2    1.361741    0.587142    0.445159    11.00000   -1.20000
AFIX   0
C4    1    1.180408    0.671187    0.469115    11.00000    0.03572    0.03410 =
         0.03691   -0.00163    0.01138    0.00771
C5    1    1.146315    0.707403    0.373280    11.00000    0.05407    0.06012 =
         0.03257    0.00208    0.01791    0.01615
AFIX  43
H5    2    1.207156    0.691221    0.322389    11.00000   -1.20000
AFIX   0
C6    1    1.028264    0.764322    0.355134    11.00000    0.06218    0.05261 =
         0.02892    0.01337    0.01116    0.01607
AFIX  43
H6    2    1.008416    0.785495    0.291799    11.00000   -1.20000
AFIX   0
C7    1    0.965084    0.760570    0.526289    11.00000    0.02914    0.02479 =
         0.02918    0.00249    0.00530    0.00546
C8    1    1.088472    0.697538    0.545344    11.00000    0.02990    0.02746 =
         0.02611   -0.00014    0.00540    0.00587
C9    1    0.932715    0.792925    0.431202    11.00000    0.04089    0.03575 =
         0.03176    0.00753    0.00264    0.00599
C10   1    0.807157    0.850752    0.418280    11.00000    0.04823    0.05039 =
         0.03453    0.01834    0.00021    0.01373
AFIX  43
H10   2    0.781108    0.874077    0.356622    11.00000   -1.20000
AFIX   0
C11   1    0.722751    0.872990    0.496197    11.00000    0.03756    0.04996 =
         0.05219    0.01692   -0.00024    0.01729
AFIX  43
H11   2    0.638581    0.910608    0.487720    11.00000   -1.20000
AFIX   0
C12   1    0.764198    0.838640    0.588693    11.00000    0.03833    0.04032 =
         0.03856    0.00825    0.00669    0.01918
AFIX  43
H12   2    0.706992    0.855010    0.641484    11.00000   -1.20000
AFIX   0
C13   1    1.132782    1.038586    0.825610    11.00000    0.02945    0.02957 =
         0.02498    0.00770    0.00658    0.01122
C14   1    1.149389    1.257334    0.916850    11.00000    0.03154    0.02543 =
         0.03110    0.00523    0.00316    0.00900
C15   1    0.903931    1.063857    0.918909    11.00000    0.02740    0.02650 =
         0.02931    0.00469    0.00525    0.01039
C16   1    0.963968    0.977379    0.854825    11.00000    0.02881    0.02420 =
         0.02157    0.00445    0.00561    0.01050
C17   1    0.656763    0.867429    0.914195    11.00000    0.02745    0.03406 =
         0.03859    0.00742    0.00879    0.01141
C18   1    0.714148    0.780687    0.846064    11.00000    0.02603    0.02941 =
         0.02823    0.00757    0.00487    0.01096
C19   1    0.620542    0.622221    0.798409    11.00000    0.03058    0.03081 =
         0.03146    0.00914    0.00034    0.00852
C20   1    0.488436    0.809020    0.950991    11.00000    0.03554    0.04456 =
         0.07619   -0.00123    0.02590    0.00920
AFIX 137
H20A  2    0.487359    0.872171    1.009965    11.00000   -1.50000
H20B  2    0.469480    0.714301    0.966587    11.00000   -1.50000
H20C  2    0.400647    0.803172    0.899992    11.00000   -1.50000
AFIX   0
H4C   2    0.984299    0.574780    0.856465    11.00000   10.05000
H4D   2    1.062039    0.701838    0.902111    11.00000   10.05000
H5C   2    0.749878    0.351002    0.870940    11.00000    0.04580
H5D   2    0.881544    0.346027    0.915070    11.00000    0.05408
H6C   2    0.539747    0.357824    0.777754    11.00000   10.05000
H6D   2    0.447898    0.215039    0.750159    11.00000   10.05000
H7C   2    0.547834    0.066801    0.704711    11.00000   10.05000
H7D   2    0.414562   -0.043453    0.714890    11.00000   10.05000
H7E   2    1.204126    1.455448    0.976888    11.00000   10.05000
H7F   2    1.337503    1.441680    0.925688    11.00000   10.05000
HKLF 4
REM  19SSBNM in P-1
REM R1 =  0.0513 for   3590 Fo > 4sig(Fo)  and  0.0589 for all   4134 data
REM    349 parameters refined using     10 restraints
END
WGHT      0.0520      1.8812
REM Highest difference peak  0.660,  deepest hole -0.310,  1-sigma level  0.092
Q1    1   1.0865  0.7802  0.7546  11.00000  0.05    0.66
Q2    1   0.8387  0.6817  0.7123  11.00000  0.05    0.51
Q3    1   1.0686  0.7279  0.6982  11.00000  0.05    0.44
Q4    1   0.4471  0.2509  0.8228  11.00000  0.05    0.43
Q5    1   0.9270  0.7585  0.6576  11.00000  0.05    0.41
Q6    1   0.9881  0.7047  0.7982  11.00000  0.05    0.40
Q7    1   0.9214  0.7495  0.4585  11.00000  0.05    0.38
Q8    1   1.2988  1.0152  0.7949  11.00000  0.05    0.37
Q9    1   1.2431  0.5774  0.6055  11.00000  0.05    0.36
Q10   1   1.0489  0.6776  0.7667  11.00000  0.05    0.35
;
data_New_Global_Publ_Block
_journal_data_validation_number     ?
_journal_date_recd_electronic     2014-09-24
_journal_date_accepted     2014-10-09
_journal_name_full     'Acta Crystallographica, Section E'
_journal_year     2014
_journal_volume     70
_journal_issue     11
_journal_page_first     348
_journal_page_last     351
_journal_paper_category     GM
_journal_paper_doi     10.1107/S1600536814022302
_journal_coeditor_code     XU5822
_publ_contact_author_name     'Parag S. Roy'
_publ_contact_author_address
;
Department of Chemistry, University of North Bengal, Siliguri 734 013, India
;
_publ_contact_author_email     'psrnbu@gmail.com'
_publ_contact_author_fax     '+913532699001'
_publ_contact_author_phone     '+919434493511'
_publ_section_title
;\
Crystal structure of
(2-amino-7-methyl-4-oxidopteridine-6-carboxylato-\k^3^<i>O</i>^4^,\
<i>N</i>^5^,<i>O</i>^6^)aqua(1,10-phenanthroline-\k^2^<i>N</i>,<i>N</i>')\
copper(II) trihydrate
;
_publ_section_title_footnote     .
loop_
    _publ_author_name
    _publ_author_address
    'Baisya, Siddhartha S.'
;
Department of Chemistry, University of North Bengal, Siliguri 734 013, India
;
    'Roy, Parag S.'
;
Department of Chemistry, University of North Bengal, Siliguri 734 013, India
;
_publ_section_synopsis
;
In a hydrated copper(II) complex,
2-amino-7-methyl-4-oxidopteridine-6-carboxylate and 1,10-phenanthroline
ligands chelate the Cu^II^ cation while a water molecule further coordinates
to the Cu^II^ cation to complete the elongated distorted octahedral
coordination geometry.
;
