# Supplementary material for: Crystal structure of (2-amino-7-methyl-4-oxido­pteridine-6-carboxyl­ato-κ3 O 4,N 5,O 6)aqua­(1,10-phenanthroline-κ2 N,N′)copper(II) trihydrate
Source: Acta Crystallogr Sect E Struct Rep Online. 2014 Oct 18;70(Pt 11):348–51. doi: 10.1107/S1600536814022302 (PMC4257256; doi:10.1107/S1600536814022302)
Supplement: Supplementary file 2 [file e-70-00348-Isup2.hkl]

#
# h,k,l, Fc-squared, Fo-squared, sigma(Fo-squared) and status flag
#
data_I
_shelx_title ' 19SSBNM in P-1'
_shelx_refln_list_code          4
_shelx_F_calc_maximum      194.42
_exptl_crystal_F_000       550.00
_reflns_d_resolution_high  0.8108
 
loop_
 _symmetry_equiv_pos_as_xyz
 'x, y, z'
 '-x, -y, -z'
 
_cell_length_a     8.5399
_cell_length_b    10.0382
_cell_length_c    13.6010
_cell_angle_alpha  97.292
_cell_angle_beta   94.587
_cell_angle_gamma 110.999
 
_shelx_F_squared_multiplier     1.000
 
loop_
 _refln_index_h
 _refln_index_k
 _refln_index_l
 _refln_F_squared_calc
 _refln_F_squared_meas
 _refln_F_squared_sigma
 _refln_observed_status
   1   0   0    15822.30    17682.32    360.39 o
   2   0   0      990.25      949.72     17.54 o
   3   0   0       30.06       33.95      3.57 o
   4   0   0     2566.00     2559.69     45.24 o
   5   0   0       11.21       17.05      3.72 o
   6   0   0      394.43      404.48     12.50 o
   7   0   0        3.07        4.42      5.17 o
   8   0   0       27.91       34.43      7.58 o
   9   0   0        4.81       18.25     12.99 o
 -10   1   0      144.98      179.91     22.75 o
  -9   1   0      322.57      302.52     27.52 o
  -8   1   0      782.47      749.25     34.65 o
  -7   1   0       40.32       45.32      7.62 o
  -6   1   0      607.16      563.35     14.70 o
  -5   1   0      582.94      591.76     14.12 o
  -4   1   0     1895.30     2023.25     36.40 o
  -3   1   0     1152.46     1229.57     28.35 o
  -2   1   0      239.50      218.95      5.49 o
  -1   1   0     3613.33     3791.74     81.79 o
   0   1   0        9.75        4.41      1.66 o
   1   1   0      628.08      610.33     11.78 o
   2   1   0       37.40       29.99      2.67 o
   3   1   0      206.13      160.24      9.34 o
   4   1   0      971.56      905.66     18.93 o
   5   1   0      190.47      196.24     15.22 o
   6   1   0      788.51      678.13     49.25 o
   7   1   0       78.26       93.95     10.00 o
   8   1   0      174.32      236.83     21.69 o
   9   1   0      119.12      128.09     18.80 o
 -10   2   0       35.83       47.70      9.61 o
  -9   2   0        0.04       19.87      6.80 o
  -8   2   0       59.69       57.52      9.70 o
  -7   2   0       55.90       54.21      7.96 o
  -6   2   0      423.98      407.17     15.98 o
  -5   2   0      776.81      768.15     16.57 o
  -4   2   0      580.32      480.17     10.83 o
  -3   2   0     1376.92     1317.58     30.12 o
  -2   2   0     1120.38     1145.91     29.94 o
  -1   2   0      285.77      299.42      6.46 o
   0   2   0     8322.11     9267.63    151.20 o
   1   2   0    31610.25    35407.77    585.55 o
   2   2   0    10976.51    11988.10    196.24 o
   3   2   0     1134.90     1152.79     22.51 o
   4   2   0       82.87       88.89      5.23 o
   5   2   0       63.05       64.22      5.32 o
   6   2   0       32.64       24.95      5.78 o
   7   2   0       56.05       66.24      9.32 o
   8   2   0       18.59       18.38     11.50 o
 -10   3   0      172.40      184.25     22.60 o
  -9   3   0      192.53      199.81     22.73 o
  -8   3   0      449.52      411.16     18.42 o
  -7   3   0      696.74      662.12     29.16 o
  -6   3   0      607.49      556.62     19.20 o
  -5   3   0      211.27      210.56     10.41 o
  -4   3   0      494.94      528.44     19.33 o
  -3   3   0     1136.23     1161.82     27.49 o
  -2   3   0      368.08      378.73      8.50 o
  -1   3   0      168.04      198.58      6.61 o
   0   3   0     1644.51     1716.80     30.17 o
   1   3   0     3082.43     3135.34     53.58 o
   2   3   0     3972.20     4207.18     71.65 o
   3   3   0      373.99      362.57     10.14 o
   4   3   0      198.77      188.63     13.26 o
   5   3   0      361.32      390.05     14.72 o
   6   3   0      116.31      133.93     11.06 o
   7   3   0      205.57      240.93     14.80 o
   8   3   0       48.70       60.69     13.62 o
 -10   4   0        0.03        3.75      7.38 o
  -9   4   0       84.49       70.77     10.36 o
  -8   4   0      328.82      320.98     16.29 o
  -7   4   0      944.38      906.16     27.88 o
  -6   4   0      743.68      712.59     22.52 o
  -5   4   0      262.02      243.65     11.25 o
  -4   4   0     2213.66     2251.12     50.62 o
  -3   4   0      583.98      593.45     12.69 o
  -2   4   0     3105.56     3159.23     54.19 o
  -1   4   0       76.11      107.66      4.29 o
   0   4   0     1139.80     1292.69    100.76 o
   1   4   0     6869.14     7577.15    126.00 o
   2   4   0     7125.97     7829.96    130.82 o
   3   4   0       39.39       50.70      4.72 o
   4   4   0      300.81      294.40     10.26 o
   5   4   0        5.26        6.07      7.05 o
   6   4   0        1.12        9.59      6.70 o
   7   4   0       28.51       49.22     16.79 o
 -10   5   0      240.08      264.40     17.81 o
  -9   5   0      160.47      173.74     17.25 o
  -8   5   0     1247.79     1153.65     34.59 o
  -7   5   0      279.44      268.30     14.30 o
  -6   5   0      234.52      178.84     12.44 o
  -5   5   0      194.21      169.86      9.86 o
  -4   5   0     3632.96     3840.60     66.16 o
  -3   5   0      265.41      377.36     15.87 o
  -2   5   0      119.66      105.33      4.78 o
  -1   5   0      522.04      477.94     14.20 o
   0   5   0     1316.67     1502.96     28.53 o
   1   5   0      109.31       87.05      9.51 o
   2   5   0     2253.80     2130.03     73.80 o
   3   5   0      636.68      599.32     22.05 o
   4   5   0      292.44      289.36     15.24 o
   5   5   0      135.95      172.58     11.84 o
   6   5   0       59.80       70.94      9.66 o
   7   5   0       60.66       65.49     16.13 o
 -10   6   0       24.90       28.02     12.22 o
  -9   6   0        0.68        5.40      6.12 o
  -8   6   0       50.02       45.40      8.47 o
  -7   6   0     1228.49     1171.38     33.65 o
  -6   6   0     1571.14     1475.58     57.34 o
  -5   6   0      224.80      217.72     24.62 o
  -4   6   0      780.19      784.23     22.86 o
  -3   6   0      608.45      535.17     16.98 o
  -2   6   0      604.79      694.36     15.65 o
  -1   6   0      424.72      352.23      9.81 o
   0   6   0      376.16      365.55     11.80 o
   1   6   0        1.54        3.50      3.11 o
   2   6   0       85.32       73.50      9.70 o
   3   6   0      510.36      483.88     21.86 o
   4   6   0        2.23       20.84      6.41 o
   5   6   0        5.65        0.00     10.65 o
   6   6   0       11.63        7.26     12.90 o
 -10   7   0       65.91       70.64     11.81 o
  -9   7   0       55.34       52.27     10.08 o
  -8   7   0      119.92       86.70     10.62 o
  -7   7   0       39.21       42.07      8.24 o
  -6   7   0        2.97        0.95      7.13 o
  -5   7   0       47.29       45.41     11.80 o
  -4   7   0      109.84       94.44      8.30 o
  -3   7   0       76.44      120.89      7.74 o
  -2   7   0       19.12       17.07      5.69 o
  -1   7   0       31.71       80.87     13.37 o
   0   7   0      989.64      963.26     21.40 o
   1   7   0       42.23       45.11      6.09 o
   2   7   0       44.08       49.92      6.90 o
   3   7   0      165.88      191.16     15.15 o
   4   7   0      249.73      290.13     25.63 o
   5   7   0       40.57       48.13     15.45 o
  -9   8   0      126.75      119.97     13.76 o
  -8   8   0      320.73      317.41     17.56 o
  -7   8   0      235.36      231.10     14.82 o
  -6   8   0      621.30      550.30     20.94 o
  -5   8   0     1107.42     1065.45     30.84 o
  -4   8   0      984.93     1029.81     29.29 o
  -3   8   0     1133.76     1147.08     24.88 o
  -2   8   0      367.84      327.94     31.45 o
  -1   8   0       96.90      100.71      8.02 o
   0   8   0       14.89       15.85      4.52 o
   1   8   0        0.14        3.20      4.54 o
   2   8   0       54.41       49.78      9.21 o
   3   8   0       17.37       29.03     13.03 o
   4   8   0        6.92       43.25     14.64 o
  -9   9   0       57.72       64.59     11.87 o
  -8   9   0       37.37       21.59      8.73 o
  -7   9   0       69.59       72.32     18.84 o
  -6   9   0        9.81       11.65      8.36 o
  -5   9   0      529.77      514.84     19.82 o
  -4   9   0        1.91       -1.29     10.63 o
  -3   9   0      134.40      167.63     10.33 o
  -2   9   0        1.56        8.42      4.85 o
  -1   9   0       33.01       59.07     11.86 o
   0   9   0      236.50      242.97     13.35 o
   1   9   0      274.00      310.90     15.34 o
   2   9   0       65.20       85.01     17.27 o
   3   9   0       40.66       52.84     16.93 o
  -8  10   0       49.81       49.63     10.22 o
  -7  10   0      126.85      135.40     12.97 o
  -6  10   0      716.83      698.04     29.77 o
  -5  10   0       73.05       89.42     10.31 o
  -4  10   0       24.46       40.12     13.67 o
  -3  10   0       17.97       38.71     12.58 o
  -2  10   0      262.95      262.66     17.00 o
  -1  10   0       67.50       65.01      8.52 o
   0  10   0        4.99       -0.72     10.78 o
   1  10   0        0.26       -6.83     10.65 o
   2  10   0        6.79       -0.93     12.05 o
  -7  11   0       13.71       13.42     13.73 o
  -6  11   0        5.97       12.39      9.06 o
  -5  11   0      135.00      128.21     12.11 o
  -4  11   0      491.45      493.07     25.30 o
  -2  11   0      290.83      286.57     20.63 o
  -1  11   0        3.35        3.90     10.70 o
   0  11   0        9.61       11.25     12.82 o
  -5  12   0       33.44       33.06     14.73 o
  -4  12   0       69.48      103.05     17.02 o
   5 -12   1        1.60       10.63      7.76 o
   6 -12   1        6.90       14.78      8.64 o
  -1 -11   1        0.01        0.64     11.50 o
   0 -11   1        6.76       -6.20     11.84 o
   1 -11   1        6.24       23.98     11.46 o
   3 -11   1      144.36      181.23     17.83 o
   4 -11   1        1.34        8.55      7.87 o
   5 -11   1        4.33       22.80      7.45 o
   6 -11   1       91.36      111.81     25.27 o
   7 -11   1      271.13      293.19     36.10 o
  -2 -10   1       69.99       95.88     18.89 o
   0 -10   1        6.12        4.58      8.23 o
   1 -10   1      336.13      325.57     22.03 o
   2 -10   1      456.94      431.36     17.10 o
   3 -10   1      115.70      127.60     10.35 o
   4 -10   1      217.81      319.53     15.49 o
   5 -10   1        0.68       -0.78      8.21 o
   6 -10   1        8.87       13.36      7.70 o
   7 -10   1        3.69       -3.53      7.28 o
   8 -10   1       18.95       31.62      9.44 o
  -2  -9   1        0.01      -10.99      7.60 o
  -1  -9   1       43.93       36.58     10.99 o
   0  -9   1       48.83       35.14      9.38 o
   1  -9   1        1.24        9.34      3.83 o
   2  -9   1      310.18      296.26     10.62 o
   3  -9   1     2264.10     2105.36     74.98 o
   4  -9   1      843.55      792.24     24.98 o
   5  -9   1      444.65      432.35     18.01 o
   6  -9   1      125.03      126.87     11.54 o
   7  -9   1       89.44      100.32     19.99 o
   8  -9   1      107.15      112.88     12.77 o
   9  -9   1      205.78      199.14     27.21 o
  -3  -8   1      216.60      251.43     21.94 o
  -2  -8   1       11.87       25.21      9.42 o
  -1  -8   1      305.60      316.56     15.05 o
   0  -8   1      237.77      223.90     21.03 o
   1  -8   1      341.75      321.37     17.33 o
   2  -8   1       85.70      121.74      6.71 o
   3  -8   1      356.09      329.16     10.93 o
   4  -8   1      207.12      196.39     11.89 o
   5  -8   1       47.03       41.55     10.06 o
   6  -8   1       53.26       49.63      7.98 o
   7  -8   1      209.80      198.02     13.92 o
   8  -8   1       79.22       64.00     10.41 o
   9  -8   1       61.71       74.78     11.32 o
  -5  -7   1       13.82        9.42     12.99 o
  -4  -7   1        6.11       13.20      7.89 o
  -3  -7   1      249.67      221.55     17.70 o
  -2  -7   1        5.97        2.53      3.81 o
  -1  -7   1        0.65        4.94      4.05 o
   0  -7   1       11.96       12.49      2.77 o
   1  -7   1      757.18      741.02     17.18 o
   2  -7   1       27.82       13.33      5.05 o
   3  -7   1     1515.61     1547.73     30.62 o
   4  -7   1     1184.36     1096.13     29.71 o
   5  -7   1     1433.35     1332.28     35.49 o
   6  -7   1      236.91      200.89     12.42 o
   7  -7   1      337.10      332.26     16.35 o
   8  -7   1       65.45       79.95     10.34 o
   9  -7   1      211.23      204.86     21.03 o
  10  -7   1      202.41      217.85     17.19 o
  -6  -6   1       55.92       98.04     18.38 o
  -5  -6   1      210.45      214.16     19.69 o
  -4  -6   1       80.78       90.54      8.18 o
  -3  -6   1        3.02       -0.13      3.70 o
  -2  -6   1       46.87       37.33      7.54 o
  -1  -6   1     1029.30      902.11     20.05 o
   0  -6   1      172.92      166.60      8.98 o
   1  -6   1      232.99      222.56      7.46 o
   2  -6   1      255.34      257.73      8.06 o
   3  -6   1        2.99        1.20      3.42 o
   4  -6   1      312.76      396.02     14.75 o
   5  -6   1      844.95      814.31     24.36 o
   6  -6   1      114.07      129.37     10.30 o
   7  -6   1      163.01      118.54     10.76 o
   8  -6   1      232.87      192.92     15.81 o
   9  -6   1       22.33       23.98      9.36 o
  10  -6   1       48.95       60.85     12.44 o
  -7  -5   1       60.63      112.22     18.76 o
  -5  -5   1        0.91       -2.42      5.77 o
  -4  -5   1     1136.83     1042.89     67.78 o
  -3  -5   1      118.14      112.97      9.34 o
  -2  -5   1        7.46        2.76      2.74 o
  -1  -5   1      259.74      313.98     11.20 o
   0  -5   1     2394.46     2526.21     44.95 o
   1  -5   1      576.88      582.88     13.08 o
   2  -5   1       32.49       14.63      3.04 o
   3  -5   1        8.93       21.12      2.75 o
   4  -5   1     2546.92     2627.54     46.60 o
   5  -5   1     2730.49     2761.68     62.40 o
   6  -5   1     1195.08     1131.58     31.21 o
   7  -5   1      549.86      474.19     19.10 o
   8  -5   1       34.43       43.65      9.23 o
   9  -5   1        7.33        6.34      6.94 o
  10  -5   1       59.60       52.76     10.80 o
  -7  -4   1       89.06       93.46     16.21 o
  -6  -4   1      206.13      216.87     21.90 o
  -5  -4   1     2581.01     2514.40     59.33 o
  -4  -4   1     2042.19     2028.35     47.98 o
  -3  -4   1      140.04      138.13      6.69 o
  -2  -4   1       84.50      163.18     14.41 o
  -1  -4   1     1249.48     1268.04     24.27 o
   0  -4   1      102.87      121.54      4.82 o
   1  -4   1     1140.95     1096.75     25.43 o
   2  -4   1        1.53       99.10      6.20 o
   3  -4   1      351.55      385.63      9.16 o
   4  -4   1      208.55      143.84      8.03 o
   5  -4   1      631.24      635.91     21.45 o
   6  -4   1      931.55      880.46     26.03 o
   7  -4   1      504.21      483.89     19.36 o
   8  -4   1      345.37      336.89     16.66 o
   9  -4   1      201.85      205.34     14.82 o
  10  -4   1      145.88      174.25     14.77 o
  -7  -3   1        1.55       -0.13      6.45 o
  -6  -3   1        9.64        9.40      4.13 o
  -5  -3   1       13.20       20.23      6.87 o
  -4  -3   1      202.98      174.01     24.61 o
  -3  -3   1      183.55      192.93      9.15 o
  -2  -3   1     1011.96     1011.64     20.07 o
  -1  -3   1     3188.97     3502.89     59.44 o
   0  -3   1      136.34      143.51     10.59 o
   1  -3   1     1060.99      237.63     10.44 o
   2  -3   1     2284.21     2261.87     39.07 o
   3  -3   1      409.24      346.88     18.88 o
   4  -3   1      645.14      831.42     22.15 o
   5  -3   1      293.42      242.39     11.20 o
   6  -3   1      455.42      424.75     24.00 o
   7  -3   1      319.52      288.99     14.81 o
   8  -3   1      121.32      118.70     11.06 o
   9  -3   1        6.48        9.63      6.24 o
  10  -3   1       29.21       47.47      9.63 o
  -8  -2   1      141.88      198.33     19.69 o
  -7  -2   1      502.38      526.40     15.91 o
  -6  -2   1      316.63      305.13     10.94 o
  -5  -2   1      197.83      184.59      7.92 o
  -4  -2   1      303.80      287.38      9.13 o
  -3  -2   1     4544.10     4811.61     99.93 o
  -2  -2   1      949.95      926.12     20.35 o
  -1  -2   1     3651.18     4343.18     72.33 o
   0  -2   1       67.08      118.12      6.58 o
   1  -2   1      194.55      191.10      5.09 o
   2  -2   1       54.93       44.69      4.53 o
   3  -2   1       56.71       31.48      3.56 o
   4  -2   1      354.33      371.54      9.52 o
   5  -2   1      158.84      114.52      6.91 o
   6  -2   1      108.25       92.70      8.61 o
   7  -2   1     1282.65     1252.18     34.41 o
   8  -2   1      459.63      466.55     19.29 o
   9  -2   1      402.18      439.81     19.40 o
  10  -2   1       11.55        8.87     14.09 o
  -9  -1   1       55.72       56.70     14.94 o
  -8  -1   1        4.60       12.55      8.91 o
  -7  -1   1        0.83        5.31      5.12 o
  -6  -1   1       33.06       37.88      4.88 o
  -5  -1   1      608.69      570.63     14.39 o
  -4  -1   1      545.70      547.26     14.35 o
  -3  -1   1     7575.45     8134.00    134.44 o
  -2  -1   1      931.57      878.10     20.56 o
  -1  -1   1      700.08      734.40     13.48 o
   0  -1   1     9775.79    11123.34    182.50 o
   1  -1   1    10105.05    11070.47    180.69 o
   2  -1   1      578.08      542.69     10.96 o
   3  -1   1     2316.38     2284.01     39.69 o
   4  -1   1      172.84      216.45      7.06 o
   5  -1   1     1676.19     1842.31     34.57 o
   6  -1   1        2.16        4.98      4.46 o
   7  -1   1        3.55       11.83      5.69 o
   8  -1   1       36.00       48.56      8.09 o
   9  -1   1       29.48       48.98     15.49 o
  -9   0   1      256.34      257.29     15.17 o
  -8   0   1     1167.29     1119.83     32.87 o
  -7   0   1      359.14      350.18     15.44 o
  -6   0   1      215.61      217.67      8.50 o
  -5   0   1      661.76      642.76     15.17 o
  -4   0   1     2960.80     3081.19     53.64 o
  -3   0   1      353.56      380.89      9.11 o
  -2   0   1       11.86        8.46      1.96 o
  -1   0   1       13.39       28.00      2.08 o
   0   0   1        3.48       -0.79      0.80 o
   1   0   1     1877.73     2108.55     43.04 o
   2   0   1      366.87      422.91     12.35 o
   3   0   1     2450.55     2564.32     44.52 o
   4   0   1     1182.44     1173.68     23.08 o
   5   0   1      154.23      124.89      7.29 o
   6   0   1       14.78       16.61      4.58 o
   7   0   1      262.34      240.49     12.75 o
   8   0   1      147.28      161.32     19.14 o
   9   0   1      202.75      259.74     24.36 o
 -10   1   1       34.17       60.34     10.27 o
  -9   1   1       82.23       93.68     14.09 o
  -8   1   1      178.04      171.61     12.35 o
  -7   1   1      147.99      139.48     13.94 o
  -6   1   1      234.29      184.48     10.67 o
  -5   1   1      147.22      128.02      6.38 o
  -4   1   1      254.14      234.07      7.02 o
  -3   1   1     2441.92     2261.07     39.11 o
  -2   1   1     2550.56     2774.07     46.74 o
   0   1   1     2377.46     2547.62     63.32 o
   1   1   1     2151.91     2242.65     37.90 o
   2   1   1     1186.05     1174.48     21.52 o
   3   1   1      744.30      728.78     15.34 o
   4   1   1      617.47      607.25     14.19 o
   5   1   1        1.25       -0.28      5.87 o
   6   1   1       37.11       40.17      8.02 o
   7   1   1       87.16       98.68     15.11 o
   8   1   1       43.20       57.04     14.22 o
   9   1   1       57.26       97.32     18.04 o
 -10   2   1       35.81       51.20     12.61 o
  -9   2   1       89.50      105.78     11.28 o
  -8   2   1      152.63      171.30     12.37 o
  -7   2   1      783.93      772.01     26.99 o
  -6   2   1      828.30      680.98     21.61 o
  -5   2   1      796.99      796.39     22.37 o
  -4   2   1        3.90        3.69      1.44 o
  -3   2   1      397.16      407.82     12.29 o
  -2   2   1       18.61       32.87      2.45 o
  -1   2   1        0.93        1.76      1.61 o
   0   2   1     6721.83     7120.09    141.93 o
   1   2   1    20014.37    21826.19    431.18 o
   2   2   1     1851.92     1915.03     41.01 o
   3   2   1      988.25      931.54     19.04 o
   4   2   1      206.18      198.55      7.78 o
   5   2   1      630.14      601.59     15.55 o
   6   2   1       33.65       24.92      7.32 o
   7   2   1        5.89       19.49      7.22 o
   8   2   1       27.06       33.87     12.48 o
 -10   3   1        9.43       18.03     13.86 o
  -9   3   1       11.59       10.72      6.70 o
  -8   3   1       33.01       25.22      7.29 o
  -7   3   1      763.50      767.80     25.05 o
  -6   3   1       37.18       31.29      6.31 o
  -5   3   1     2471.08     2377.88     53.83 o
  -4   3   1      614.65      635.22     18.29 o
  -3   3   1     2195.91     2178.22     47.19 o
  -2   3   1     1401.64     1586.28     35.38 o
  -1   3   1     5053.96     5342.24     88.66 o
   0   3   1      132.04      190.75      7.62 o
   1   3   1     5698.70     6029.53    100.24 o
   2   3   1     1297.72     1313.18     24.88 o
   3   3   1      549.18      559.16     15.86 o
   4   3   1        0.84        3.11      3.36 o
   5   3   1      117.00      107.96      9.80 o
   6   3   1      846.00      908.93     28.28 o
   7   3   1       26.44       23.97      8.03 o
   8   3   1        0.34       46.52     12.48 o
 -10   4   1      177.27      180.54     15.16 o
  -9   4   1      340.46      350.81     18.18 o
  -8   4   1      395.42      371.34     20.01 o
  -7   4   1     1458.95     1439.64     38.69 o
  -6   4   1      164.14      158.05     14.73 o
  -5   4   1       26.45       26.63      5.58 o
  -4   4   1      202.31      238.53     10.31 o
  -3   4   1       73.84       87.90      4.42 o
  -2   4   1      289.39      451.42     23.82 o
  -1   4   1     2891.08     3063.08     52.74 o
   0   4   1       19.41       20.52      3.87 o
   1   4   1     3739.23     3859.31     66.15 o
   2   4   1     5442.52     5780.58     97.76 o
   3   4   1     1727.46     1725.68     33.17 o
   4   4   1      261.11      244.62     18.95 o
   5   4   1     1904.41     1953.34     49.42 o
   6   4   1       88.72      111.86     10.85 o
   7   4   1        6.54       13.08     13.67 o
 -10   5   1      151.29      136.59     14.01 o
  -9   5   1       28.75       44.68      9.17 o
  -8   5   1      525.42      504.51     20.74 o
  -7   5   1      111.64      116.28     21.09 o
  -6   5   1     1242.10     1274.07     34.26 o
  -5   5   1      550.19      574.73     18.92 o
  -4   5   1      658.22      701.60     15.81 o
  -3   5   1     2584.72     2663.73     59.57 o
  -2   5   1     1084.01     1061.71     21.52 o
   0   5   1        6.13       17.58      3.34 o
   1   5   1       52.68       69.44      5.97 o
   2   5   1        9.72        8.91      5.01 o
   3   5   1       39.21       54.01      7.23 o
   4   5   1      156.61      141.67     17.55 o
   5   5   1       75.59       81.31      9.57 o
   6   5   1       10.42       20.77      9.76 o
   7   5   1      100.54       76.06     17.74 o
 -10   6   1      112.75      100.28     18.40 o
  -9   6   1        1.65       -2.33     10.76 o
  -8   6   1       17.57       21.71      6.87 o
  -7   6   1      128.13      112.75     12.20 o
  -6   6   1       41.48       49.57      7.75 o
  -5   6   1        3.21        2.20      4.92 o
  -3   6   1      214.44      221.93      9.28 o
  -2   6   1       36.36       84.23     10.95 o
  -1   6   1      428.86      450.51     11.76 o
   0   6   1      251.95      356.51     18.46 o
   1   6   1      823.35      788.85     23.50 o
   2   6   1     1626.65     1540.50     49.76 o
   3   6   1     2967.96     2771.30     95.09 o
   4   6   1      786.65      785.44     55.22 o
   5   6   1       18.61       25.02      7.40 o
   6   6   1       56.20       37.52     15.92 o
 -10   7   1       13.60       22.89      8.82 o
  -9   7   1      315.91      300.29     17.40 o
  -8   7   1      562.38      518.08     21.81 o
  -7   7   1      537.90      549.97     21.22 o
  -6   7   1      193.08      186.49     16.59 o
  -5   7   1      766.15      737.72     23.52 o
  -4   7   1      194.25      166.21     10.61 o
  -3   7   1     1712.33     1836.09     35.45 o
  -2   7   1      631.86      676.19     16.28 o
  -1   7   1      355.54      364.58     10.99 o
   0   7   1       11.22       14.03      4.85 o
   1   7   1        0.17        3.32      4.44 o
   2   7   1      312.03      283.82     14.07 o
   3   7   1       48.89       40.99      9.44 o
   4   7   1       93.89      127.39     11.72 o
   5   7   1        1.45        9.85     13.07 o
  -9   8   1      151.07      134.95     14.22 o
  -8   8   1        5.67        1.46      7.27 o
  -7   8   1       79.32       81.80     10.47 o
  -6   8   1        5.00        4.71      5.38 o
  -5   8   1       50.69       49.88      8.74 o
  -4   8   1      305.27      285.75     13.67 o
  -3   8   1       51.10       55.59      5.46 o
  -2   8   1      573.14      593.73     29.46 o
  -1   8   1      154.43      138.27     20.78 o
   0   8   1      273.20      237.91     12.71 o
   1   8   1      491.10      462.72     18.62 o
   2   8   1      368.65      362.51     16.82 o
   3   8   1      585.03      532.60     21.47 o
   4   8   1      412.74      351.93     28.90 o
  -9   9   1       84.71       87.35     14.83 o
  -8   9   1      107.94      101.31     13.92 o
  -7   9   1       88.22      109.70     11.99 o
  -6   9   1      308.23      321.36     34.29 o
  -5   9   1      810.33      791.52     25.69 o
  -4   9   1       50.98       63.28     15.77 o
  -3   9   1       65.10       57.26     24.64 o
  -2   9   1      188.51      167.11     10.95 o
  -1   9   1      206.47      238.37     20.41 o
   0   9   1      201.74      189.09     19.48 o
   1   9   1       87.05       73.86      9.07 o
   2   9   1        1.77       10.21     11.93 o
   3   9   1      177.02      200.28     23.77 o
  -8  10   1       79.97       48.29     16.36 o
  -7  10   1      100.24      108.48     12.37 o
  -6  10   1        4.28        3.51     19.61 o
  -5  10   1      378.55      377.97     17.47 o
  -4  10   1      323.06      356.73     16.07 o
  -3  10   1      432.84      479.17     27.42 o
  -2  10   1      180.41      193.63     12.55 o
  -1  10   1      243.26      273.02     14.79 o
   0  10   1       22.66       42.59      8.17 o
   1  10   1      101.73      121.94     19.40 o
   2  10   1       28.49       15.24     14.52 o
  -7  11   1      164.04      139.62     14.00 o
  -6  11   1      211.24      245.30     37.86 o
  -5  11   1      132.22      176.58     13.32 o
  -4  11   1      120.36      137.98     17.40 o
  -3  11   1       26.60       32.34     10.61 o
  -2  11   1        8.93       20.80      8.11 o
  -1  11   1       36.26       33.16      7.58 o
   0  11   1       37.46       40.36     15.66 o
  -5  12   1      161.48      147.19     20.12 o
  -4  12   1      283.24      327.44     25.76 o
  -3  12   1      239.13      243.19     22.28 o
   4 -12   2       53.73       53.86     13.71 o
   5 -12   2        7.48        5.14     11.33 o
   6 -12   2       77.79       99.17     12.55 o
  -1 -11   2      173.59      173.42     21.01 o
   0 -11   2      201.48      197.99     21.26 o
   1 -11   2       21.80       19.69      9.08 o
   2 -11   2      193.32      209.92     19.06 o
   3 -11   2      142.89      188.36     17.57 o
   4 -11   2       98.31      109.66     11.15 o
   5 -11   2       88.49       91.50     24.34 o
   6 -11   2       30.98       28.21      8.44 o
   7 -11   2       20.39       15.09      8.99 o
  -2 -10   2        0.81       -2.25      9.42 o
  -1 -10   2       56.39       56.24     13.92 o
   0 -10   2      320.85      323.92     23.68 o
   1 -10   2       60.09       58.87     11.71 o
   2 -10   2       83.34      100.89     10.44 o
   3 -10   2      365.32      347.85     15.57 o
   4 -10   2      788.46      814.86     31.92 o
   5 -10   2      133.92      147.03     11.91 o
   6 -10   2      170.38      204.58     14.22 o
   7 -10   2        6.44       10.66      7.88 o
   8 -10   2       14.25       10.32      8.13 o
  -3  -9   2       39.48       70.58     15.28 o
  -2  -9   2       82.42       83.19     14.81 o
  -1  -9   2      332.88      301.13     22.11 o
   0  -9   2      849.88      841.24     38.71 o
   1  -9   2      771.48      735.01     18.86 o
   2  -9   2      284.73      244.95     11.87 o
   3  -9   2      489.43      686.86     39.31 o
   4  -9   2       12.12        8.56      5.75 o
   5  -9   2      120.18      141.07     20.58 o
   6  -9   2        0.43        1.40      5.37 o
   7  -9   2        3.42        5.49      8.21 o
   8  -9   2       72.03       80.72     11.33 o
   9  -9   2       54.01       58.08     21.28 o
  -5  -8   2        3.03        3.14      9.29 o
  -4  -8   2        1.90        3.44      6.45 o
  -3  -8   2        7.88       12.82      7.34 o
  -2  -8   2      138.01      140.61     16.72 o
  -1  -8   2        1.16        6.28      5.66 o
   0  -8   2      284.35      256.60     10.04 o
   1  -8   2      354.56      338.53     11.27 o
   2  -8   2      623.38      585.32     59.38 o
   3  -8   2      431.10      398.24     23.05 o
   4  -8   2     1195.26     1248.42     33.76 o
   5  -8   2      535.04      482.09     18.80 o
   6  -8   2      287.00      271.87     14.63 o
   7  -8   2       23.77       32.43      8.26 o
   8  -8   2       76.97      114.41     12.19 o
   9  -8   2       91.57       78.92     11.85 o
  -5  -7   2       17.41       12.78      8.57 o
  -4  -7   2      172.55      168.88     17.83 o
  -3  -7   2      262.22      253.85     19.65 o
  -2  -7   2      406.53      384.56     38.79 o
  -1  -7   2       36.53       44.29      5.07 o
   0  -7   2      262.67      251.71      9.70 o
   1  -7   2      373.73      416.66     11.63 o
   3  -7   2      278.35      251.35      8.87 o
   4  -7   2        8.68       12.34      5.32 o
   5  -7   2      150.63      166.60     11.08 o
   6  -7   2       78.25       76.23     15.62 o
   7  -7   2       36.89       36.18      7.70 o
   8  -7   2       40.41       41.32      8.24 o
   9  -7   2       33.85       22.01      8.05 o
  10  -7   2       20.28       32.30      9.43 o
  -6  -6   2      197.29      212.42     21.05 o
  -5  -6   2        6.93       11.54      7.64 o
  -4  -6   2      134.98      144.68     16.13 o
  -3  -6   2      633.88      625.82     17.31 o
  -2  -6   2       46.64       49.71      4.95 o
  -1  -6   2       20.27       29.57      3.97 o
   0  -6   2      161.00      133.78     12.94 o
   1  -6   2      157.73      133.74      5.83 o
   2  -6   2     2020.71     1976.15     36.66 o
   3  -6   2     1684.31     1641.44     31.31 o
   4  -6   2     2052.89     2025.55     37.69 o
   5  -6   2      956.32      918.82     26.56 o
   6  -6   2      827.64      755.91     29.07 o
   7  -6   2      215.44      206.46     12.69 o
   8  -6   2       28.23       14.88      6.57 o
   9  -6   2      236.77      210.04     15.47 o
  10  -6   2       13.90        6.05      8.04 o
  -6  -5   2       52.29       73.42     12.86 o
  -5  -5   2      273.01      278.93     19.57 o
  -4  -5   2     3059.58     3062.66     56.67 o
  -3  -5   2      220.20      222.94     12.05 o
  -2  -5   2      424.16      384.95     11.13 o
  -1  -5   2      456.35      445.70     11.56 o
   0  -5   2        8.62        3.78      2.96 o
   1  -5   2        1.44       29.55      3.81 o
   2  -5   2      177.11      192.71      6.65 o
   3  -5   2      374.84      536.47     25.44 o
   4  -5   2        8.02       19.93      2.57 o
   5  -5   2       50.54       52.78      6.78 o
   6  -5   2      607.04      549.57     19.51 o
   7  -5   2      326.30      310.86     15.45 o
   8  -5   2      548.98      531.77     21.23 o
   9  -5   2       61.49       88.70     11.17 o
  10  -5   2      104.70      126.86     13.45 o
  -7  -4   2        9.47       11.63      7.98 o
  -6  -4   2       35.89       29.03      9.04 o
  -5  -4   2     1618.03     1611.57     61.29 o
  -4  -4   2        2.78        2.83      3.16 o
  -3  -4   2       29.20       30.22      4.18 o
  -2  -4   2     1539.85     1461.66     28.09 o
  -1  -4   2      515.75      429.93     10.56 o
   0  -4   2     2535.95     2454.15     42.95 o
   1  -4   2      723.18      810.73     20.51 o
   2  -4   2     3327.74     3480.75     59.47 o
   3  -4   2       35.79       36.38      3.77 o
   4  -4   2     2261.86     2228.56     39.87 o
   5  -4   2      878.49      845.95     24.05 o
   6  -4   2     1048.14      959.81     27.75 o
   7  -4   2        7.19       12.88      5.90 o
   8  -4   2        0.21        7.10     10.80 o
   9  -4   2        6.78        5.54      6.32 o
  10  -4   2        0.17       -0.36      7.13 o
  -7  -3   2      223.83      238.44     17.91 o
  -6  -3   2      597.22      563.98     20.08 o
  -5  -3   2      199.72      188.42      8.46 o
  -4  -3   2      424.61      391.77     11.54 o
  -3  -3   2      116.66      130.10      6.05 o
  -2  -3   2      683.81      662.92     14.33 o
  -1  -3   2       30.44       41.13      5.77 o
   0  -3   2     2592.37     2792.57     48.98 o
   1  -3   2      133.65      650.58     15.89 o
   2  -3   2      290.39      314.26      7.70 o
   3  -3   2        4.81        4.08      2.68 o
   4  -3   2        6.26       31.98      3.05 o
   5  -3   2      196.06      228.25     17.45 o
   6  -3   2      750.23      663.95     21.51 o
   7  -3   2      745.49      741.82     24.71 o
   8  -3   2      459.79      445.64     19.10 o
   9  -3   2      129.06      141.10     12.67 o
  10  -3   2       11.49       18.48      8.03 o
  -7  -2   2        5.19        5.58      3.99 o
  -6  -2   2       23.80       24.54      4.91 o
  -5  -2   2      328.01      288.15     11.81 o
  -4  -2   2        1.85        4.40      2.72 o
  -3  -2   2     1876.82     1958.02     35.61 o
  -2  -2   2      927.77      783.14     28.10 o
  -1  -2   2      317.42      281.36     12.88 o
   0  -2   2     1039.63     1385.07    180.80 o
   1  -2   2     1798.80     1841.15     55.07 o
   2  -2   2     2291.41     2588.45     52.97 o
   3  -2   2      729.63      675.42     13.90 o
   4  -2   2      610.34      573.67     13.04 o
   5  -2   2       13.89       20.06      3.59 o
   6  -2   2       29.66       35.91      6.69 o
   7  -2   2      158.86      166.42     11.47 o
   8  -2   2        0.01       -1.47      5.17 o
   9  -2   2       87.07       99.40     11.19 o
  10  -2   2      262.02      275.49     27.33 o
  -8  -1   2      179.70      192.02     14.90 o
  -7  -1   2      182.90      198.45     13.65 o
  -6  -1   2      327.54      321.02     20.00 o
  -5  -1   2      201.16      184.57      7.59 o
  -4  -1   2     2882.67     3006.62     73.04 o
  -3  -1   2     4308.56     4541.49     76.70 o
  -2  -1   2     1071.16     1031.57     20.65 o
  -1  -1   2      902.56     1024.43     30.13 o
   0  -1   2       71.30       69.19      2.38 o
   1  -1   2     1466.46     1615.88     34.12 o
   2  -1   2      273.92      257.18      6.78 o
   3  -1   2      151.30      188.15      6.93 o
   4  -1   2     1154.62     1180.60     23.09 o
   5  -1   2      992.13      849.78     18.74 o
   6  -1   2      411.24      408.84     12.51 o
   7  -1   2      511.78      486.22     18.56 o
   8  -1   2      357.49      364.43     20.97 o
   9  -1   2      304.63      321.96     27.12 o
  -9   0   2       28.00       26.36      7.18 o
  -8   0   2        9.76       20.79      6.56 o
  -7   0   2      119.41      134.11     10.36 o
  -6   0   2      613.19      582.88     15.20 o
  -5   0   2      856.83      780.80     17.46 o
  -4   0   2      122.27       68.71      4.32 o
  -3   0   2       56.39       32.24      7.60 o
  -2   0   2     8344.42     8436.19    138.33 o
  -1   0   2      157.80      162.13      5.50 o
   0   0   2      776.27      861.36     41.79 o
   1   0   2      298.53      253.65      5.82 o
   2   0   2     2494.79     2603.82     44.40 o
   3   0   2      149.66      145.57      6.52 o
   4   0   2      731.75      749.79     22.02 o
   5   0   2        0.72        2.46      3.18 o
   6   0   2       21.96       29.92      4.95 o
   7   0   2       27.22       28.26      6.41 o
   8   0   2       59.93       59.33     14.43 o
   9   0   2       97.90      110.31     19.06 o
 -10   1   2       74.70      107.35     12.10 o
  -9   1   2       65.17       60.40      9.61 o
  -8   1   2       27.37       39.89      7.89 o
  -7   1   2      111.39      102.66      9.74 o
  -6   1   2      827.92      764.46     35.86 o
  -5   1   2       30.95       54.66      4.05 o
  -4   1   2        5.16       11.48      3.68 o
  -3   1   2        0.36       -3.75      2.50 o
  -2   1   2      393.12      355.87      8.07 o
   0   1   2     1095.23     1228.61     21.34 o
   1   1   2      785.83      873.89     35.52 o
   2   1   2      290.30      289.37      8.64 o
   3   1   2      695.94      680.06     14.63 o
   4   1   2      840.25      825.56     17.91 o
   5   1   2       62.78       70.04      5.56 o
   6   1   2        4.45        6.70      3.99 o
   7   1   2       48.57       45.87      7.33 o
   8   1   2      371.08      395.90     27.97 o
   9   1   2       82.51       80.94     17.23 o
 -10   2   2        1.74       12.83      7.87 o
  -9   2   2        3.88       15.01      6.67 o
  -8   2   2      476.52      447.83     18.98 o
  -7   2   2      495.58      485.33     18.88 o
  -6   2   2      207.18      190.38     11.09 o
  -5   2   2      522.17      489.48     11.77 o
  -4   2   2     3739.84     3670.26     62.71 o
  -3   2   2     2946.45     2914.87     49.84 o
  -2   2   2     3429.98     3515.25     59.06 o
  -1   2   2     7241.38     7688.55    125.95 o
   0   2   2      538.33      651.26     12.46 o
   1   2   2     1053.69     1263.88     29.14 o
   2   2   2      572.52      562.00     16.24 o
   3   2   2     1011.34     1015.63     20.49 o
   4   2   2        6.93       15.10      3.40 o
   5   2   2      115.89      111.94      9.62 o
   6   2   2      687.67      707.18     29.60 o
   7   2   2       97.04      127.42     13.41 o
   8   2   2       84.88       90.02     15.41 o
 -10   3   2      105.81      122.05     13.14 o
  -9   3   2      201.07      197.67     14.27 o
  -8   3   2       13.67       21.93      6.57 o
  -7   3   2       55.94       55.03      8.40 o
  -6   3   2      118.50      118.32      9.27 o
  -5   3   2      482.14      458.82     15.78 o
  -4   3   2      621.27      635.22     13.41 o
  -3   3   2      728.47      751.85     15.16 o
  -2   3   2     4243.99     4623.24     77.43 o
  -1   3   2       43.08      102.45      9.53 o
   0   3   2     1218.03     1264.34     23.04 o
   1   3   2      302.08      260.82      7.10 o
   2   3   2     4639.12     5109.86     86.19 o
   3   3   2      186.78      172.77      6.73 o
   4   3   2      217.08      191.38     11.30 o
   5   3   2     1691.34     1674.02     49.36 o
   6   3   2      732.75      772.97     28.03 o
   7   3   2        9.56        9.67      7.20 o
   8   3   2        1.32       23.43     10.74 o
 -10   4   2       27.75       36.06      9.04 o
  -9   4   2      163.27      182.01     24.72 o
  -8   4   2       19.23       34.19      7.56 o
  -7   4   2      117.47      104.11     10.91 o
  -6   4   2     1494.14     1461.17     37.59 o
  -5   4   2      659.34      628.30     19.64 o
  -4   4   2     2050.33     2090.00     37.60 o
  -3   4   2     3619.63     4031.59     83.48 o
  -2   4   2     1358.21     1193.76     28.06 o
  -1   4   2     1395.84     1362.17     25.39 o
   0   4   2     1882.06     2187.05     78.86 o
   1   4   2       13.15        4.02      2.75 o
   2   4   2     1906.13     1997.23     36.84 o
   3   4   2      169.02      182.30     10.41 o
   4   4   2      281.70      255.07     19.50 o
   5   4   2      372.24      355.75     21.71 o
   6   4   2        1.03        6.99      6.79 o
   7   4   2        1.08        3.15     16.93 o
 -10   5   2      428.87      471.69     28.84 o
  -9   5   2       33.77       40.68      9.17 o
  -8   5   2       18.23       23.16      8.85 o
  -7   5   2      152.62      140.08     11.58 o
  -6   5   2       75.49       86.40      8.79 o
  -5   5   2      148.85      141.51      9.49 o
  -4   5   2      545.75      585.07     13.70 o
  -3   5   2      444.22      543.56     12.83 o
  -2   5   2     1469.07     1544.53     29.17 o
  -1   5   2     1426.29     1353.21     26.03 o
   0   5   2     1862.92     1928.26     35.48 o
   1   5   2      823.09      877.80    100.74 o
   2   5   2      589.53      552.20     18.75 o
   3   5   2      289.57      289.55     14.47 o
   4   5   2      578.97      579.04     21.19 o
   5   5   2      169.79      181.75     12.97 o
   6   5   2       75.20      102.46     15.00 o
   7   5   2        2.78       20.92     16.28 o
 -10   6   2      140.10      130.75     14.26 o
  -9   6   2      397.22      361.57     22.35 o
  -8   6   2      677.80      629.24     23.91 o
  -7   6   2      184.79      214.23     17.46 o
  -6   6   2      946.92      949.54     28.36 o
  -5   6   2      619.62      610.70     20.25 o
  -4   6   2     1557.05     1386.78     71.77 o
  -3   6   2      209.92      232.01      8.08 o
  -2   6   2      938.91      935.28     20.00 o
  -1   6   2       47.72       55.86      4.34 o
   0   6   2      648.88      664.00     24.60 o
   1   6   2        0.78        5.59      6.20 o
   2   6   2      503.71      440.57     17.31 o
   3   6   2      395.36      368.83     16.20 o
   4   6   2       41.91       64.66     11.10 o
   5   6   2       26.72       43.23     11.18 o
   6   6   2       28.19       38.62     17.23 o
 -10   7   2      117.32      136.23     28.48 o
  -9   7   2       80.46       97.21     12.39 o
  -8   7   2      143.70      137.90     13.07 o
  -7   7   2       65.80       81.80     15.98 o
  -6   7   2       70.98       74.08      9.53 o
  -5   7   2      121.21      129.33      9.98 o
  -4   7   2      305.76      303.50     13.60 o
  -3   7   2       13.92       19.63      5.20 o
  -2   7   2     1612.61     1667.05     32.78 o
  -1   7   2      603.81      609.03     36.68 o
   0   7   2     1061.74      993.94     28.58 o
   1   7   2      468.46      447.97     17.66 o
   2   7   2      668.97      629.46     22.13 o
   3   7   2       54.54       87.36      9.86 o
   4   7   2      209.08      228.68     14.59 o
   5   7   2        6.67       24.08     22.81 o
  -9   8   2      235.04      214.19     16.45 o
  -8   8   2      735.81      667.64     25.52 o
  -7   8   2      151.24      181.97     13.64 o
  -6   8   2      140.99      151.90     11.96 o
  -5   8   2      328.88      343.38     15.79 o
  -4   8   2      620.36      668.80     29.45 o
  -3   8   2     1131.48     1043.65     39.18 o
  -2   8   2     1691.72     1675.24     33.65 o
  -1   8   2       64.02       83.03     15.77 o
   0   8   2       83.61       90.34      8.94 o
   1   8   2      109.23      102.36      9.93 o
   2   8   2        5.61       13.00     10.08 o
   3   8   2      274.54      267.10     45.37 o
   4   8   2      723.73      642.92     25.71 o
  -9   9   2       83.23       79.09     12.40 o
  -8   9   2       27.89       36.56     13.86 o
  -7   9   2       76.50       86.02     10.83 o
  -6   9   2       21.57       23.19     17.49 o
  -5   9   2      226.07      218.39     13.55 o
  -4   9   2      212.38      233.67     12.41 o
  -3   9   2       40.24       58.27     10.10 o
  -2   9   2      367.01      349.87     20.82 o
  -1   9   2      573.98      579.47     25.85 o
   0   9   2      120.92      147.34     11.43 o
   1   9   2        7.59       23.13      7.11 o
   2   9   2      162.95      159.26     13.25 o
   3   9   2       55.63       78.56     18.38 o
  -8  10   2      535.26      493.80     23.10 o
  -7  10   2      477.66      412.26     19.80 o
  -6  10   2      590.58      599.41     23.42 o
  -5  10   2       41.32       73.05     10.19 o
  -3  10   2       38.92       52.50     10.65 o
  -2  10   2       95.28      107.22     10.19 o
  -1  10   2       23.62       40.01     11.20 o
   0  10   2       26.35       35.29      7.97 o
   1  10   2       14.60       28.86      7.20 o
  -7  11   2       46.54       51.10     14.03 o
  -6  11   2       84.41      105.48     12.09 o
  -5  11   2       41.99      115.31     18.42 o
  -3  11   2      364.95      368.23     25.51 o
  -2  11   2      179.09      187.89     19.57 o
  -1  11   2      141.95      149.33     13.18 o
   0  11   2      200.91      221.86     15.80 o
   4 -12   3       30.06       48.51     13.79 o
   5 -12   3      138.79      140.78     19.61 o
  -1 -11   3        0.72        2.12      9.68 o
   0 -11   3       26.43       16.30     11.08 o
   1 -11   3      113.15      123.51     16.04 o
   2 -11   3      126.87      143.16     26.34 o
   3 -11   3      215.32      252.57     20.92 o
   4 -11   3        5.91       12.86     10.19 o
   5 -11   3       22.09       35.53     11.37 o
   6 -11   3       96.21       99.23     23.09 o
   7 -11   3      341.21      287.98     18.38 o
  -2 -10   3      158.73      187.68     21.65 o
  -1 -10   3      270.87      284.62     23.26 o
   0 -10   3      439.94      454.47     28.18 o
   1 -10   3      340.11      290.72     15.26 o
   2 -10   3      121.55      158.22     11.57 o
   3 -10   3       38.62       50.93     10.87 o
   4 -10   3       40.05       53.39      8.36 o
   5 -10   3        0.06       -0.66      6.48 o
   6 -10   3       67.27       65.29     13.43 o
   7 -10   3       66.55       65.91     10.97 o
   8 -10   3      127.57      135.70     14.01 o
  -4  -9   3        7.79       10.02      9.00 o
  -3  -9   3       38.62       26.99     11.42 o
  -2  -9   3        6.41       28.90     11.16 o
  -1  -9   3       16.56       17.57      9.80 o
   0  -9   3       17.22       17.93      6.41 o
   1  -9   3      159.24      165.56     16.30 o
   2  -9   3      215.96      228.12     11.59 o
   3  -9   3      365.96      385.96     12.81 o
   4  -9   3      706.71      711.23     55.47 o
   5  -9   3      437.65      443.20     26.08 o
   6  -9   3      161.96      158.95     13.56 o
   7  -9   3       49.37       40.99      9.05 o
   8  -9   3       65.62       62.42     10.10 o
   9  -9   3       76.13       64.63     11.21 o
  -5  -8   3       59.16       51.35     13.45 o
  -4  -8   3        1.17       -2.89      6.07 o
  -3  -8   3      154.53      146.42     17.19 o
  -2  -8   3       59.25       53.77     11.71 o
  -1  -8   3      278.10      289.19     14.55 o
   0  -8   3      408.00      400.47     16.61 o
   1  -8   3      447.82      415.78     14.54 o
   2  -8   3        7.54       28.94      4.45 o
   3  -8   3       20.98       21.82      4.30 o
   4  -8   3        8.14       18.60      5.97 o
   5  -8   3       29.34       25.64      6.84 o
   6  -8   3        0.49       -0.15     10.06 o
   7  -8   3        6.61        6.34      5.98 o
   8  -8   3      111.30      101.30     11.84 o
   9  -8   3      160.29      174.31     15.26 o
  -5  -7   3        3.87       10.36      8.11 o
  -4  -7   3        0.51        0.17      6.45 o
  -3  -7   3       56.25       44.62     12.48 o
  -2  -7   3        6.84        7.47      6.09 o
  -1  -7   3      208.01      184.34     11.58 o
   0  -7   3      382.40      406.24     12.01 o
   1  -7   3      746.73      750.22     17.65 o
   2  -7   3      120.37      116.51      6.50 o
   3  -7   3     1211.35     1312.43     26.75 o
   4  -7   3      800.23      724.61     22.56 o
   5  -7   3      712.11      687.52     22.65 o
   6  -7   3      115.62      114.27     10.36 o
   7  -7   3      410.98      354.85     16.82 o
   8  -7   3       74.68       65.74     15.00 o
   9  -7   3      160.02      167.51     14.58 o
  -6  -6   3      187.86      146.51     18.21 o
  -5  -6   3       90.63      101.18     14.73 o
  -4  -6   3      263.90      276.53     14.30 o
  -3  -6   3       68.69       57.56      8.38 o
  -2  -6   3       82.63       83.59      8.53 o
  -1  -6   3      134.52      133.77      6.57 o
   0  -6   3       56.36       85.89      5.16 o
   1  -6   3      665.87      682.45     16.05 o
   2  -6   3      751.18      719.71     30.98 o
   3  -6   3        0.51        1.64      2.81 o
   4  -6   3      101.30      143.51     16.43 o
   5  -6   3     1807.33     1668.48     41.56 o
   6  -6   3      180.30      168.12     11.78 o
   7  -6   3       74.21       80.79      9.73 o
   8  -6   3       53.53       73.69     10.21 o
   9  -6   3      490.85      536.40     22.99 o
  10  -6   3      114.70      130.13     19.08 o
  -7  -5   3       16.52       19.82      9.76 o
  -6  -5   3        1.03       -7.34      6.11 o
  -5  -5   3       41.37       53.77      7.74 o
  -4  -5   3       68.94       75.97      8.89 o
  -3  -5   3       90.69       84.70      5.80 o
  -2  -5   3       24.71       22.18      5.73 o
  -1  -5   3     1767.18     1865.03     34.80 o
   0  -5   3     2459.46     2567.85     45.78 o
   1  -5   3     1971.54     2027.71     36.76 o
   2  -5   3     2157.11     2166.31     39.04 o
   3  -5   3     2273.73     2266.94     45.71 o
   4  -5   3      361.87      366.42     10.01 o
   5  -5   3      747.46      681.26     24.17 o
   6  -5   3      637.58      604.34     21.11 o
   7  -5   3      322.04      316.82     15.80 o
   8  -5   3      245.48      219.61     13.85 o
   9  -5   3        7.79       14.80      7.11 o
  10  -5   3        0.10        5.17     11.95 o
  -7  -4   3      189.97      174.82     17.78 o
  -6  -4   3      304.74      303.19     14.62 o
  -5  -4   3      310.72      298.67     29.67 o
  -4  -4   3      169.28      171.38     14.06 o
  -3  -4   3      124.22      120.24      8.23 o
  -2  -4   3      155.64      129.83     10.36 o
  -1  -4   3       31.22       30.20      2.91 o
   0  -4   3      315.76      325.76      8.35 o
   1  -4   3        1.29        3.17      1.91 o
   2  -4   3      410.12      482.37     11.14 o
   3  -4   3     1177.95     1163.99     22.53 o
   4  -4   3      415.12      341.64      9.35 o
   5  -4   3      417.56      386.47     15.03 o
   6  -4   3      895.74      833.16     25.44 o
   7  -4   3     1132.63     1036.48     30.76 o
   8  -4   3      229.30      252.22     27.82 o
   9  -4   3       23.16       47.72     19.01 o
  10  -4   3       27.35       47.84     10.10 o
  -7  -3   3        0.02       -3.80      4.37 o
  -6  -3   3       50.82       56.26      7.11 o
  -5  -3   3        1.44        5.76      3.63 o
  -4  -3   3       21.63       18.14      4.00 o
  -3  -3   3      519.06      467.96     12.10 o
  -2  -3   3     1245.09     1237.21     26.59 o
  -1  -3   3     1485.72     1532.26     86.96 o
   0  -3   3       22.01       12.61      3.56 o
   1  -3   3      946.49      886.91     17.02 o
   2  -3   3      117.85      126.53      4.89 o
   3  -3   3     2044.54     2220.89     48.76 o
   4  -3   3     2298.69     2371.16     42.42 o
   5  -3   3      575.57      519.02     13.03 o
   6  -3   3       12.45       11.81      5.09 o
   7  -3   3      105.90      117.17     10.14 o
   8  -3   3       33.54       36.63     12.75 o
   9  -3   3       31.24       32.07      8.07 o
  10  -3   3       36.51       58.32     18.29 o
  -8  -2   3      160.35      176.30     17.36 o
  -7  -2   3      498.47      536.20     19.20 o
  -6  -2   3       75.78       91.75      6.81 o
  -5  -2   3     1134.04     1131.49     24.16 o
  -4  -2   3      571.11      555.58     13.77 o
  -3  -2   3     1064.57     1122.37     22.23 o
  -2  -2   3        6.88        0.14      4.24 o
  -1  -2   3      102.21       97.41     14.68 o
   0  -2   3      259.08      275.89      8.71 o
   1  -2   3    11882.21    13424.12    218.67 o
   2  -2   3    11050.45    11369.92    185.97 o
   3  -2   3     1431.09     1476.51     27.24 o
   4  -2   3      185.90      154.81      8.14 o
   5  -2   3     2436.69     2337.17     42.89 o
   6  -2   3      513.76      519.21     19.57 o
   7  -2   3      894.35      867.97     26.75 o
   8  -2   3      242.47      240.51     13.87 o
   9  -2   3      325.86      342.97     28.69 o
  -9  -1   3       14.41       27.38      9.51 o
  -8  -1   3        1.11       -0.09      5.56 o
  -7  -1   3      671.39      577.13     20.68 o
  -6  -1   3      121.77      122.59      7.97 o
  -5  -1   3     1610.77     1550.17     30.41 o
  -4  -1   3       73.33       94.30      5.37 o
  -3  -1   3     1858.19     1866.31     33.76 o
  -2  -1   3      255.17      248.59      6.93 o
  -1  -1   3     3134.49     3059.26     51.56 o
   0  -1   3     3875.62     4236.95     70.23 o
   1  -1   3    37800.52    42310.67    695.93 o
   2  -1   3      707.45      729.28     17.77 o
   3  -1   3      144.08      116.28      4.98 o
   4  -1   3      630.02      703.48     22.15 o
   5  -1   3     1334.48     1373.28     27.51 o
   6  -1   3       48.01       49.08      5.61 o
   7  -1   3        1.33       -5.79      4.46 o
   8  -1   3       30.63       56.70     14.73 o
   9  -1   3        8.99       14.22     13.07 o
  -9   0   3        1.33       22.23     13.52 o
  -8   0   3        3.30       11.03      6.71 o
  -7   0   3      504.55      514.34     19.30 o
  -6   0   3      238.35      223.20      8.74 o
  -5   0   3      727.43      639.47     15.26 o
  -4   0   3      274.94      224.34      8.98 o
  -3   0   3      602.09      611.76     13.12 o
  -2   0   3     1008.96     1226.29     22.37 o
  -1   0   3       20.33        7.96      1.67 o
   0   0   3     1411.87     1902.76     32.53 o
   1   0   3      100.46      121.69      4.20 o
   2   0   3       45.80       28.19      5.79 o
   3   0   3     1147.98     1154.63     22.20 o
   4   0   3     1979.91     2001.03     45.02 o
   5   0   3     1452.27     1334.53     44.11 o
   6   0   3      215.91      218.94     13.10 o
   7   0   3      238.42      220.40     20.63 o
   8   0   3      211.92      253.29     23.68 o
   9   0   3      148.45      188.32     22.32 o
 -10   1   3        0.21       20.85      8.19 o
  -9   1   3      172.56      162.45     13.94 o
  -8   1   3        9.74       21.90     12.35 o
  -7   1   3      229.84      209.31     20.10 o
  -6   1   3     1224.41     1222.16     32.59 o
  -5   1   3     2382.18     2396.82     43.53 o
  -4   1   3     4455.59     4758.96     80.68 o
  -3   1   3      776.23      621.06     13.07 o
  -2   1   3     1324.95     1364.91     30.17 o
  -1   1   3     4395.35     8056.51    341.17 o
   0   1   3     3715.00     3877.48     64.56 o
   1   1   3      103.09      115.63      5.93 o
   2   1   3     2719.95     2726.28     46.90 o
   3   1   3      151.63      133.92      8.24 o
   4   1   3        7.36        9.40      3.67 o
   5   1   3       18.92       27.65      4.28 o
   6   1   3       48.99       50.74      8.43 o
   7   1   3       34.87       20.08     11.18 o
   8   1   3        1.52        0.21     10.82 o
 -10   2   3      108.82      103.81     12.41 o
  -9   2   3      154.97      185.99     14.12 o
  -8   2   3       36.75       36.32      7.77 o
  -7   2   3        4.78        6.06      5.83 o
  -6   2   3       60.34       68.01      7.84 o
  -5   2   3       20.49       28.05      5.42 o
  -4   2   3       66.57       80.25      4.29 o
  -3   2   3      124.97      118.56      4.84 o
  -1   2   3     1201.18     1409.86     25.20 o
   0   2   3     1397.01     1250.76     22.44 o
   1   2   3      150.35      142.59      7.06 o
   2   2   3     1726.52     1704.52     30.77 o
   3   2   3     1648.95     1697.88     45.45 o
   4   2   3        7.76        6.62      5.43 o
   5   2   3      394.18      384.79     16.70 o
   6   2   3     1171.77     1140.94     32.99 o
   7   2   3      124.12      119.53     11.60 o
   8   2   3       65.70       83.36     16.38 o
 -10   3   3       12.69       14.68      8.28 o
  -9   3   3       86.85       89.06     11.28 o
  -8   3   3       58.02       62.71     12.97 o
  -7   3   3        7.85        3.74      5.74 o
  -6   3   3     1026.84      972.59     27.71 o
  -5   3   3     2590.57     2487.63     56.33 o
  -4   3   3     1179.01     1116.27     27.83 o
  -3   3   3    12737.45    13284.35    265.72 o
  -2   3   3     2993.55     3361.09     70.90 o
  -1   3   3     1864.64     1745.81     31.15 o
   0   3   3      123.46      130.68      4.26 o
   1   3   3     3827.55     4077.91     86.62 o
   2   3   3     2043.16     2185.45     50.07 o
   3   3   3      276.23      272.10     12.49 o
   4   3   3       68.57       68.08      8.15 o
   5   3   3      126.79      133.26     10.81 o
   6   3   3       23.91       25.37      7.67 o
   7   3   3       16.63       12.07      9.34 o
   8   3   3       21.87       30.77     12.05 o
 -10   4   3       51.94       43.56     16.51 o
  -9   4   3      420.63      449.58     23.53 o
  -8   4   3       19.48       28.09      7.43 o
  -7   4   3      171.19      154.06     11.78 o
  -6   4   3      397.18      400.80     19.04 o
  -5   4   3      129.46      143.10      9.32 o
  -4   4   3        1.55       14.99      4.22 o
  -3   4   3      127.53      151.56      5.90 o
  -2   4   3      675.92      846.19     17.27 o
  -1   4   3     1154.78     1222.13     23.33 o
   0   4   3     1054.29      929.20     18.41 o
   1   4   3       51.15       29.60      4.78 o
   2   4   3      197.33      175.53     27.10 o
   3   4   3      873.06      830.10     24.93 o
   4   4   3      106.97      107.11      9.85 o
   5   4   3       27.12       36.13      7.81 o
   6   4   3       11.19       13.80      7.26 o
   7   4   3       79.33       75.68     10.64 o
 -10   5   3       27.43       36.30     10.72 o
  -9   5   3      270.10      266.87     16.12 o
  -8   5   3      186.25      201.80     14.21 o
  -7   5   3        4.69        8.89      6.48 o
  -6   5   3       95.91       88.40     18.19 o
  -5   5   3      313.42      317.33     13.91 o
  -4   5   3      508.80      472.44     13.67 o
  -3   5   3      825.40      738.37     19.73 o
  -2   5   3     1574.90     1548.93     29.41 o
  -1   5   3      707.39      797.14     17.04 o
   0   5   3     1068.88     1022.10     20.85 o
   1   5   3       21.04       26.54      5.27 o
   2   5   3       23.91       25.63     11.61 o
   3   5   3       67.32       68.68      8.45 o
   4   5   3      181.13      162.46     12.02 o
   5   5   3       49.35       47.28      8.76 o
   6   5   3        1.45       15.14      7.23 o
 -10   6   3      153.53      166.65     21.77 o
  -9   6   3       59.51       58.89     11.03 o
  -8   6   3      183.26      198.17     14.39 o
  -7   6   3        1.02        0.68      9.74 o
  -6   6   3       15.07       21.79      6.56 o
  -5   6   3      208.56      191.77     11.14 o
  -3   6   3     1698.32     1609.05     59.48 o
  -2   6   3      803.48      759.96     17.17 o
  -1   6   3     1097.70     1090.08     22.56 o
   0   6   3      236.22      270.57     48.15 o
   1   6   3     1398.73     1359.73     36.18 o
   2   6   3       22.50       18.39      5.83 o
   3   6   3        7.29        1.14      9.80 o
   4   6   3       98.28      125.88     11.37 o
   5   6   3       51.67       58.83      9.23 o
   6   6   3       21.45       43.28      9.09 o
 -10   7   3      194.08      223.02     18.76 o
  -9   7   3      146.03      170.31     16.30 o
  -8   7   3      597.48      609.50     24.23 o
  -7   7   3      574.37      582.98     22.55 o
  -6   7   3        6.21        5.23      6.00 o
  -5   7   3       90.36       91.81      9.78 o
  -4   7   3      323.89      343.38     14.07 o
  -3   7   3      298.18      376.06     11.40 o
  -2   7   3     1030.08     1025.46     22.31 o
  -1   7   3      512.57      481.89     17.48 o
   0   7   3       40.58       51.68     11.80 o
   1   7   3        9.06       12.01      5.60 o
   2   7   3        2.20        0.88      4.71 o
   3   7   3      142.35      146.08     12.03 o
   4   7   3      113.40      144.90     20.90 o
   5   7   3       52.47       74.13     14.83 o
  -9   8   3      104.90       99.83     12.95 o
  -8   8   3        3.54       10.74      7.69 o
  -7   8   3        2.11       18.09      9.42 o
  -6   8   3        0.29       -4.00      6.23 o
  -5   8   3      356.45      331.10     15.51 o
  -4   8   3      720.34      753.56     23.32 o
  -3   8   3      222.66      220.65      9.30 o
  -2   8   3      104.46      124.83      9.80 o
  -1   8   3      600.47      545.44     19.81 o
   0   8   3      677.91      663.42     23.06 o
   1   8   3      335.94      309.00     15.53 o
   2   8   3      136.38      151.13     12.29 o
   3   8   3        1.50        2.06     16.83 o
   4   8   3       19.59        8.27     13.18 o
  -9   9   3      321.16      381.88     21.73 o
  -8   9   3      196.45      194.73     15.39 o
  -7   9   3      316.58      308.36     17.11 o
  -6   9   3      406.44      427.72     18.91 o
  -5   9   3      213.59      216.78     17.38 o
  -4   9   3       69.00       60.73     11.84 o
  -3   9   3       47.94       54.58     10.78 o
  -2   9   3        0.36        4.71      5.12 o
  -1   9   3        2.22       24.99      6.45 o
   0   9   3        0.70       13.15      4.88 o
   1   9   3       15.89       15.65      6.51 o
   2   9   3        5.50        6.70      7.96 o
   3   9   3       51.22       74.70     11.84 o
  -8  10   3        4.22       13.60      8.97 o
  -7  10   3       34.32       39.09      9.49 o
  -6  10   3       19.01       30.94      7.40 o
  -5  10   3      248.23      222.74     22.45 o
  -4  10   3       88.98      100.12     14.90 o
  -3  10   3      562.02      532.94     29.96 o
  -2  10   3       88.04       98.97     10.35 o
  -1  10   3      196.44      199.89     13.67 o
   0  10   3       28.92       29.83      8.34 o
   1  10   3      112.62      124.13     12.79 o
  -7  11   3      223.52      227.76     16.86 o
  -6  11   3      165.24      163.66     22.03 o
  -5  11   3       15.63       27.25     12.99 o
  -4  11   3       11.31        3.82      8.70 o
  -3  11   3        3.45       21.43      9.21 o
  -2  11   3       10.01        9.63      9.00 o
  -1  11   3        0.25       10.47      6.73 o
   3 -12   4      121.18      134.54     19.01 o
   4 -12   4      127.97      140.74     18.46 o
   5 -12   4        1.45       -4.12     11.12 o
  -1 -11   4       81.16       83.87     16.59 o
   0 -11   4      171.15      223.12     22.07 o
   1 -11   4       42.47       52.97     12.78 o
   2 -11   4      140.11      173.06     13.04 o
   4 -11   4      186.12      168.49     18.84 o
   5 -11   4      380.67      370.31     25.76 o
   6 -11   4        0.49        7.72      9.89 o
   7 -11   4       10.30       14.00      8.18 o
  -2 -10   4       12.33       22.37     11.88 o
  -1 -10   4       28.77       23.00     10.82 o
   0 -10   4       39.90       38.26      8.45 o
   1 -10   4       66.81       83.29     10.14 o
   2 -10   4      342.32      365.65     16.76 o
   3 -10   4      336.77      317.47     21.86 o
   4 -10   4      677.57      662.22     33.83 o
   5 -10   4      223.98      221.87     14.39 o
   6 -10   4      384.77      344.93     17.58 o
   7 -10   4       99.21       99.06     12.53 o
   8 -10   4       46.46       66.38     24.98 o
  -3  -9   4      196.41      207.41     22.07 o
  -2  -9   4      542.72      518.26     30.94 o
  -1  -9   4       17.72       13.53      7.23 o
   0  -9   4      181.71      194.53     15.53 o
   1  -9   4      353.22      343.99     30.28 o
   2  -9   4      132.79      169.64     14.98 o
   3  -9   4       14.41       16.56      5.33 o
   4  -9   4       22.50       23.52      6.86 o
   5  -9   4       41.35       46.78      7.79 o
   6  -9   4      110.27      117.20     11.79 o
   7  -9   4       57.57       55.84      9.70 o
   8  -9   4      151.94      149.29     27.63 o
   9  -9   4       60.00       37.19      9.66 o
  -5  -8   4        0.12        6.66      8.62 o
  -4  -8   4       34.99       30.22     10.19 o
  -3  -8   4       25.77       21.60      9.00 o
  -2  -8   4      174.03      157.42     12.24 o
  -1  -8   4        9.36        6.49      5.67 o
   0  -8   4      345.83      319.38     16.09 o
   1  -8   4      337.24      337.54     15.47 o
   2  -8   4     1062.25     1052.71     23.36 o
   3  -8   4      826.10      805.61     19.45 o
   4  -8   4      859.62      809.16     24.94 o
   5  -8   4       59.33       52.81      8.38 o
   6  -8   4       27.06       18.45      7.94 o
   7  -8   4       99.72       95.85     10.94 o
   8  -8   4      132.18      141.39     16.19 o
   9  -8   4        7.06       12.56      8.10 o
  -5  -7   4       19.28       12.05      8.06 o
  -4  -7   4       54.80       50.76     10.99 o
  -3  -7   4       14.92       19.78      6.65 o
  -2  -7   4      138.15      137.42     16.85 o
  -1  -7   4     1036.84      949.48     27.86 o
   0  -7   4      594.74      534.91     22.79 o
   1  -7   4      123.16      151.45      7.67 o
   2  -7   4        4.73        4.02      3.20 o
   3  -7   4      166.20      152.46      7.37 o
   4  -7   4        3.05        4.46      5.08 o
   5  -7   4      536.62      535.69     21.69 o
   6  -7   4      828.09      720.98     24.21 o
   7  -7   4      151.61      155.28     12.47 o
   8  -7   4      163.95      179.93     14.08 o
   9  -7   4      269.14      289.18     17.37 o
  -6  -6   4        6.75       11.03      8.74 o
  -5  -6   4       23.45       34.25     10.19 o
  -4  -6   4       96.79       92.49      9.88 o
  -3  -6   4     1848.87     1748.51     60.03 o
  -2  -6   4      135.11      124.77     20.24 o
  -1  -6   4      262.06      249.40     12.35 o
   0  -6   4     2390.32     2491.92     45.48 o
   1  -6   4     3138.96     3298.42     71.09 o
   2  -6   4      858.30      882.52     23.54 o
   3  -6   4     1366.25     1356.00     36.06 o
   4  -6   4     1390.94     1309.86     27.83 o
   5  -6   4     1386.38     1341.42     44.03 o
   6  -6   4      150.93      120.15     11.74 o
   7  -6   4       59.53       46.47      8.25 o
   8  -6   4      101.92       75.09      9.93 o
   9  -6   4        8.22        5.08      7.51 o
  -7  -5   4       13.59       18.25      9.76 o
  -6  -5   4      394.42      372.19     22.92 o
  -5  -5   4      350.37      361.50     16.25 o
  -4  -5   4      891.87      892.46     27.26 o
  -3  -5   4        7.07        5.69      4.61 o
  -2  -5   4        4.49        5.75      4.48 o
  -1  -5   4      598.62      625.04     14.40 o
   0  -5   4     1267.41     1284.88     31.84 o
   1  -5   4       34.28      164.97     11.50 o
   2  -5   4        5.87        5.51      3.31 o
   3  -5   4      297.53      323.24     12.98 o
   4  -5   4      262.33      259.58     21.12 o
   5  -5   4      191.80      158.06      9.98 o
   6  -5   4      397.15      384.01     16.54 o
   7  -5   4      297.70      295.31     15.06 o
   8  -5   4      227.11      237.15     14.57 o
   9  -5   4       96.71       90.47     11.59 o
  -7  -4   4        2.96       10.76      9.10 o
  -6  -4   4      242.85      240.19     25.10 o
  -5  -4   4      268.70      263.64     13.30 o
  -4  -4   4      108.81      113.34     13.54 o
  -3  -4   4       32.32       47.08      4.27 o
  -2  -4   4      804.08      855.75     51.00 o
  -1  -4   4     1412.38     1381.42     26.06 o
   0  -4   4     3863.49     3897.68     66.42 o
   1  -4   4      599.73      609.08     13.28 o
   2  -4   4     3300.52     3246.20     56.16 o
   3  -4   4      743.36      711.42     15.66 o
   4  -4   4     1857.01     1891.68     55.77 o
   5  -4   4      451.65      423.54     15.96 o
   6  -4   4      291.56      279.90     13.79 o
   7  -4   4       97.48      102.17     11.35 o
   8  -4   4       42.52       44.80      8.55 o
   9  -4   4       24.66       24.57      8.12 o
  -8  -3   4      208.54      255.16     20.08 o
  -7  -3   4      179.19      176.57     11.76 o
  -6  -3   4      502.40      498.35     23.53 o
  -5  -3   4      721.03      669.21     30.71 o
  -4  -3   4      466.25      436.35     12.33 o
  -3  -3   4      485.51      472.92     12.08 o
  -2  -3   4       54.46       48.72      3.23 o
  -1  -3   4       53.00       88.18     15.58 o
   0  -3   4       30.92       21.97      2.51 o
   1  -3   4       79.77      241.26      6.91 o
   2  -3   4     5743.52     5629.60    254.39 o
   3  -3   4      658.88      645.81     14.33 o
   4  -3   4      966.67      916.38     19.34 o
   5  -3   4      243.99      254.15      9.11 o
   6  -3   4      512.31      475.35     17.86 o
   7  -3   4      125.74      133.84     16.38 o
   8  -3   4      387.60      372.23     17.20 o
   9  -3   4      108.28      109.67     19.65 o
  -9  -2   4       23.72       80.22     14.18 o
  -8  -2   4       12.66       32.98      9.85 o
  -7  -2   4       93.45       84.55      8.59 o
  -6  -2   4      439.90      395.83     12.70 o
  -5  -2   4      866.35      882.97     20.27 o
  -4  -2   4     2089.92     2125.33     39.48 o
  -3  -2   4     1202.59     1252.51     24.44 o
  -2  -2   4     1710.81     1701.66     30.68 o
  -1  -2   4      586.49      609.81     31.98 o
   0  -2   4       18.95      129.36      6.03 o
   1  -2   4    16002.84    18001.24    292.74 o
   2  -2   4     9842.79    10148.19    203.07 o
   3  -2   4     1087.46     1062.61     20.98 o
   4  -2   4       95.47      104.10      5.58 o
   5  -2   4       14.39       10.11      3.62 o
   6  -2   4      104.29      104.80      8.77 o
   7  -2   4       41.30       33.92      6.91 o
   8  -2   4       23.86       37.43     14.68 o
   9  -2   4       45.82       69.14     16.34 o
  -9  -1   4      221.98      239.80     21.14 o
  -8  -1   4      849.54      801.69     37.56 o
  -7  -1   4     1254.83     1200.42     32.97 o
  -6  -1   4      101.01      106.64      7.63 o
  -5  -1   4      177.60      167.58      7.55 o
  -4  -1   4     1276.97     1271.74     25.20 o
  -3  -1   4     4559.40     4957.76     83.76 o
  -2  -1   4        3.51        1.22      1.99 o
  -1  -1   4       71.73       51.01      5.12 o
   0  -1   4      477.35      438.11      9.55 o
   1  -1   4     2781.63     3523.89     59.35 o
   2  -1   4      736.29      666.65     15.10 o
   3  -1   4      866.71      848.47     30.32 o
   4  -1   4     3142.71     3225.02     56.77 o
   5  -1   4     1117.06     1106.13     23.45 o
   6  -1   4      430.40      417.46     13.03 o
   7  -1   4      268.38      297.35     23.56 o
   8  -1   4      207.76      224.52     22.79 o
   9  -1   4       88.32      123.55     20.12 o
  -9   0   4      101.58      106.23     15.07 o
  -8   0   4       45.19       33.15      8.30 o
  -7   0   4      420.46      364.51     37.16 o
  -6   0   4      650.43      621.39     23.87 o
  -5   0   4      711.65      715.49     16.59 o
  -4   0   4     4952.74     5383.82     91.19 o
  -3   0   4     3923.63     4137.54     70.25 o
  -2   0   4     3324.05     3252.32     58.96 o
  -1   0   4       51.24       40.28      2.83 o
   0   0   4       29.10        9.04      2.18 o
   1   0   4      684.89      702.42     17.72 o
   2   0   4      183.71      158.68      5.38 o
   3   0   4      501.94      485.97     11.64 o
   4   0   4      184.48      193.98      7.37 o
   5   0   4        1.64        6.47      6.53 o
   6   0   4        5.39        9.12      6.27 o
   7   0   4       73.47       75.59     15.15 o
   8   0   4       34.96       39.05     14.01 o
   9   0   4       26.81       50.80     16.00 o
 -10   1   4       90.55      108.27     16.55 o
  -9   1   4      132.95      139.27     13.20 o
  -8   1   4      635.39      652.87     23.32 o
  -7   1   4      211.44      188.72     12.50 o
  -6   1   4      867.23      873.64     25.90 o
  -5   1   4      482.65      448.48     12.05 o
  -4   1   4       81.63       91.76     12.69 o
  -3   1   4       40.56       45.39      4.13 o
  -2   1   4      130.07      148.24      5.26 o
  -1   1   4     2444.34     2907.45     49.54 o
   0   1   4       26.27       27.23      2.59 o
   2   1   4     1266.68     1287.67     23.94 o
   3   1   4     1139.23     1061.35     21.13 o
   4   1   4     1535.43     1533.87     29.86 o
   5   1   4      371.97      375.45     16.14 o
   6   1   4      717.24      718.31     24.09 o
   7   1   4        7.67       12.39     10.70 o
   8   1   4        9.91       35.99     13.45 o
 -10   2   4       14.57       17.28      8.44 o
  -9   2   4        6.36       28.16      7.53 o
  -8   2   4       35.35       36.28      8.12 o
  -7   2   4        6.95        0.94      5.42 o
  -6   2   4     3443.90     3364.08     74.68 o
  -5   2   4     1013.33     1028.34     21.44 o
  -4   2   4     3420.30     3425.90     59.47 o
  -3   2   4     2535.31     2869.59     49.89 o
  -2   2   4    10384.92    11888.03    194.67 o
  -1   2   4      223.67      245.39      6.73 o
   0   2   4      897.26      932.30     17.61 o
   1   2   4      161.85      153.43      7.50 o
   2   2   4     1131.57     1216.84     30.31 o
   3   2   4       91.47       95.74      7.68 o
   4   2   4       19.86        9.21      5.86 o
   5   2   4       20.34       22.00      7.29 o
   6   2   4      335.63      332.32     17.06 o
   7   2   4      226.65      253.76     15.84 o
   8   2   4       25.13       14.35     11.54 o
 -10   3   4       89.27      104.53     12.82 o
  -9   3   4       73.66       73.27     10.63 o
  -8   3   4      361.82      315.57     16.06 o
  -7   3   4     1638.00     1547.93     40.84 o
  -6   3   4     1356.22     1379.77     36.12 o
  -5   3   4       20.35       25.31      5.70 o
  -4   3   4      289.01      304.96      8.87 o
  -3   3   4      306.72      357.51      9.35 o
  -2   3   4      289.64      251.64      7.32 o
  -1   3   4      319.15      631.98     41.76 o
   0   3   4     2287.50     2369.75     52.47 o
   1   3   4      457.22      522.62     16.18 o
   2   3   4       10.25       -0.70      4.41 o
   3   3   4       82.49       90.76     11.82 o
   4   3   4      455.51      438.61     17.70 o
   5   3   4      390.67      342.30     16.31 o
   6   3   4      571.93      551.89     22.01 o
   7   3   4       43.68       52.31      9.55 o
 -10   4   4      100.21       95.56     19.95 o
  -9   4   4      286.25      288.92     16.75 o
  -8   4   4       25.80       20.16      6.74 o
  -7   4   4     1149.79     1113.30     32.37 o
  -6   4   4      243.12      241.89     12.95 o
  -5   4   4     2708.16     2700.92     61.26 o
  -4   4   4     1038.38     1051.49     21.59 o
  -3   4   4      398.82      416.97     10.68 o
  -2   4   4     1985.08     2142.48     38.73 o
  -1   4   4     1964.55     2035.74     36.73 o
   0   4   4       97.35       90.57      9.72 o
   1   4   4      138.68      110.59      7.93 o
   2   4   4       36.81       31.19      5.72 o
   3   4   4        0.58        1.67      4.91 o
   4   4   4       34.87       48.99      8.01 o
   5   4   4       46.99       47.55     10.59 o
   6   4   4      202.05      226.55     15.15 o
   7   4   4       26.01       46.81      9.76 o
 -10   5   4      241.82      267.67     18.22 o
  -9   5   4       32.59       31.62     12.33 o
  -8   5   4       12.06       26.40      8.11 o
  -7   5   4      253.28      240.82     24.40 o
  -6   5   4      158.49      166.87     11.39 o
  -5   5   4       82.03       60.39      7.43 o
  -4   5   4      203.90      213.02      7.83 o
  -3   5   4      557.23      679.53     26.21 o
  -2   5   4     1221.82     1263.30     27.48 o
  -1   5   4      798.68      723.68     15.92 o
   0   5   4      502.26      497.99     16.90 o
   1   5   4      647.32      627.26     20.37 o
   2   5   4      381.42      325.86     15.43 o
   3   5   4       56.44       43.57     10.38 o
   4   5   4       94.68       97.18     10.28 o
   5   5   4       65.33       67.07     10.20 o
   6   5   4        2.39       11.17      7.49 o
 -10   6   4       90.15       78.06     12.58 o
  -9   6   4       73.13       74.81     11.64 o
  -8   6   4      540.69      465.78     20.64 o
  -7   6   4      259.88      270.63     15.04 o
  -6   6   4        3.28       -8.77      7.62 o
  -5   6   4       48.42       46.22      7.47 o
  -4   6   4     1101.65     1134.33     30.04 o
  -3   6   4      169.00      177.05      7.53 o
  -2   6   4      896.77      883.50     19.43 o
  -1   6   4      148.21      175.35     10.09 o
   0   6   4       50.21       53.27      7.15 o
   1   6   4       71.34       76.54     11.33 o
   2   6   4        0.36        4.65      5.24 o
   3   6   4       84.87       89.46      9.80 o
   4   6   4       45.81       51.70      8.76 o
   5   6   4       79.08      130.75     30.30 o
  -9   7   4        3.18        1.08      8.23 o
  -8   7   4       70.35       74.09     11.01 o
  -7   7   4        5.74        1.33      6.62 o
  -6   7   4      752.15      706.47     24.18 o
  -5   7   4      120.68      141.17     10.62 o
  -4   7   4      816.64      802.22     24.01 o
  -3   7   4      705.81      671.74     16.82 o
  -2   7   4       41.77       44.44      6.51 o
  -1   7   4      441.38      468.98     17.62 o
   0   7   4      467.42      435.70     17.62 o
   1   7   4      434.59      442.64     18.16 o
   2   7   4      788.91      719.76     25.08 o
   3   7   4      250.52      218.90     14.58 o
   4   7   4       36.43       59.66     21.77 o
  -9   8   4      183.94      204.44     16.79 o
  -8   8   4      394.85      395.59     19.82 o
  -7   8   4      148.88      173.63     17.08 o
  -6   8   4        2.56       13.98      6.40 o
  -5   8   4       28.18       33.79     11.46 o
  -4   8   4       15.63       25.48      5.40 o
  -3   8   4       58.98       58.42      7.79 o
  -2   8   4      133.77      127.24     10.29 o
  -1   8   4        2.45        3.77      4.45 o
   0   8   4        0.04        4.69      7.38 o
   1   8   4       28.06       24.20      6.26 o
   2   8   4       43.66       51.43      8.76 o
   3   8   4        1.59       14.69      6.96 o
  -9   9   4       10.48       12.97      9.41 o
  -8   9   4       33.84       40.47      9.79 o
  -7   9   4      180.00      144.20     13.22 o
  -6   9   4       42.95       60.56     11.61 o
  -5   9   4      218.34      231.80     13.68 o
  -4   9   4       47.81       51.23     11.71 o
  -3   9   4      428.97      431.38     26.74 o
  -2   9   4      832.26      801.96     28.52 o
  -1   9   4      178.67      208.35     13.49 o
   0   9   4      208.89      245.35     15.15 o
   1   9   4       77.45       79.10     10.60 o
   2   9   4       53.25       76.22     10.68 o
  -8  10   4      106.96       99.77     13.24 o
  -7  10   4      137.94      126.43     13.23 o
  -6  10   4      336.96      363.35     28.48 o
  -5  10   4       94.68      111.24     17.83 o
  -4  10   4       29.15       50.42     11.67 o
  -3  10   4        5.29       11.42      7.55 o
  -2  10   4       31.22       63.58      9.15 o
  -1  10   4       13.07        9.49      6.54 o
   0  10   4       25.82       31.01      8.19 o
   1  10   4       19.21       34.37     13.52 o
  -6  11   4      145.51      149.35     22.20 o
  -5  11   4      229.54      327.23     26.53 o
  -4  11   4        2.70        4.71      9.46 o
  -3  11   4       35.62       24.49     10.65 o
  -2  11   4       72.88       64.51     12.82 o
  -1  11   4       24.91       27.75      8.36 o
   2 -12   5      125.00      110.39     19.35 o
   3 -12   5       23.84       19.91     13.20 o
   4 -12   5       33.97       61.29     15.24 o
   5 -12   5       40.09       44.27     14.26 o
   0 -11   5       17.94       27.29     10.91 o
   1 -11   5      225.91      232.50     22.83 o
   2 -11   5       71.89       76.51     10.49 o
   3 -11   5      153.99      239.37     23.56 o
   4 -11   5      371.01      326.55     24.28 o
   5 -11   5      650.66      691.21     37.01 o
   6 -11   5      179.27      158.27     19.69 o
   7 -11   5      112.38      131.10     18.67 o
  -2 -10   5      159.66      147.61     19.52 o
  -1 -10   5       76.60       81.57     15.45 o
   0 -10   5      241.39      255.86     15.78 o
   1 -10   5      168.45      171.53     13.01 o
   2 -10   5       30.52       64.07      8.92 o
   3 -10   5      189.71      188.74     18.33 o
   4 -10   5       20.30       16.00      9.93 o
   5 -10   5        3.09        5.35      8.57 o
   6 -10   5        2.55        4.13      6.96 o
   7 -10   5       76.53       76.72     13.31 o
   8 -10   5       43.87       44.26     13.09 o
  -3  -9   5       49.93       34.72     11.50 o
  -2  -9   5      241.40      236.53     15.34 o
  -1  -9   5      390.78      329.26     16.65 o
   0  -9   5       55.76       55.11      9.02 o
   1  -9   5      193.63      225.54     13.17 o
   2  -9   5      149.15      140.29     10.94 o
   3  -9   5      251.97      259.00     16.21 o
   4  -9   5      221.39      233.39     18.46 o
   5  -9   5      302.52      292.02     15.29 o
   6  -9   5      206.14      211.13     14.52 o
   7  -9   5       84.90       91.82     11.37 o
   8  -9   5       21.60       25.48      8.92 o
  -4  -8   5       43.38       49.02     12.48 o
  -3  -8   5      284.84      283.65     25.53 o
  -2  -8   5       76.89       76.00      9.95 o
  -1  -8   5      184.81      184.87     12.64 o
   0  -8   5      109.92      104.63      9.72 o
   1  -8   5      328.19      336.90     15.52 o
   2  -8   5      118.29      234.15     17.87 o
   3  -8   5        2.71        3.29      4.02 o
   4  -8   5      352.36      436.02     17.64 o
   5  -8   5      182.16      171.35     11.94 o
   6  -8   5      300.24      285.20     15.79 o
   7  -8   5      249.31      236.90     14.72 o
   8  -8   5       96.83      105.87     12.17 o
   9  -8   5       83.55       95.84     23.70 o
  -5  -7   5        4.22        0.85      7.22 o
  -4  -7   5        2.61        7.60      7.81 o
  -3  -7   5     1120.63     1074.80     32.34 o
  -2  -7   5     1732.40     1655.20     43.44 o
  -1  -7   5      812.34      656.77     22.36 o
   0  -7   5      451.11      447.71     29.75 o
   1  -7   5     1373.49     1292.92     34.23 o
   2  -7   5      410.42      397.97     11.91 o
   3  -7   5      962.65      935.37     21.10 o
   4  -7   5       79.90       70.75      8.28 o
   5  -7   5      278.70      277.10     14.10 o
   6  -7   5      187.42      177.70     12.67 o
   7  -7   5      206.98      215.87     14.30 o
   8  -7   5       23.60       17.32      7.26 o
   9  -7   5       40.54       47.61     10.24 o
  -6  -6   5       21.40       15.45      8.83 o
  -5  -6   5       21.23       30.14      7.77 o
  -4  -6   5      685.99      672.93     23.92 o
  -3  -6   5     2309.93     2247.16     55.03 o
  -2  -6   5      153.93      152.07     15.22 o
  -1  -6   5      206.42      220.56     11.83 o
   0  -6   5       44.96       43.16      8.11 o
   1  -6   5       69.65       74.45      5.55 o
   2  -6   5      275.55      333.16     14.38 o
   3  -6   5        6.07        7.25      3.10 o
   4  -6   5      105.88      139.40      6.97 o
   5  -6   5      229.32      200.03     11.76 o
   6  -6   5       53.63       54.94      8.28 o
   7  -6   5      471.65      430.58     22.49 o
   8  -6   5      275.31      261.24     15.47 o
   9  -6   5      146.45      148.77     14.01 o
  -7  -5   5       15.88       19.10      9.76 o
  -6  -5   5       28.85       46.22      7.99 o
  -5  -5   5       53.07       46.58      8.17 o
  -4  -5   5      221.72      218.84     18.08 o
  -3  -5   5      235.73      191.77     22.54 o
  -2  -5   5      376.49      367.39     15.24 o
  -1  -5   5     4667.97     4790.08    102.41 o
   0  -5   5     2385.79     2482.61     44.55 o
   1  -5   5     1904.70     1986.97     36.62 o
   2  -5   5      727.29      747.31     16.64 o
   3  -5   5     2723.40     2780.09     49.86 o
   4  -5   5      473.17      474.83     12.75 o
   5  -5   5      189.61      159.06     12.31 o
   6  -5   5        2.80       -0.70      4.79 o
   7  -5   5        1.87       -3.63      5.27 o
   8  -5   5        0.36        2.19      7.38 o
   9  -5   5        9.52       11.26      7.17 o
  -7  -4   5      143.31      158.58     21.14 o
  -6  -4   5      107.03      126.78     17.06 o
  -5  -4   5      123.41      122.23     10.12 o
  -4  -4   5        6.08        3.74      4.52 o
  -3  -4   5        2.95        0.59      3.74 o
  -2  -4   5       38.94       31.45      6.45 o
  -1  -4   5      202.31      188.88     18.23 o
   0  -4   5       59.36       64.26      5.18 o
   1  -4   5       23.39       20.49      3.83 o
   2  -4   5     1327.15     1520.65     28.79 o
   3  -4   5      352.74      356.33     10.15 o
   4  -4   5       48.26       26.22      3.95 o
   5  -4   5      558.80      519.30     18.12 o
   6  -4   5      155.57      142.04     15.34 o
   7  -4   5        5.62        9.48      5.80 o
   8  -4   5      234.41      232.96     19.35 o
   9  -4   5      236.95      266.40     16.26 o
  -8  -3   5       77.65      114.64     16.00 o
  -7  -3   5        7.29       14.39      8.17 o
  -6  -3   5      101.89      101.75      9.58 o
  -5  -3   5       77.34       83.66      8.38 o
  -4  -3   5      468.12      404.20     15.67 o
  -3  -3   5       42.65       44.49      4.23 o
  -2  -3   5     2644.44     2803.31     62.05 o
  -1  -3   5     2806.69     2678.01    128.24 o
   0  -3   5     4386.93     4466.12     93.47 o
   1  -3   5     4094.52     4415.37     74.59 o
   2  -3   5     1685.46     1685.86     30.99 o
   3  -3   5       20.94       65.11      7.30 o
   4  -3   5     2364.91     2253.66     41.37 o
   5  -3   5      305.89      320.03     10.61 o
   6  -3   5      177.11      169.88     11.31 o
   7  -3   5      175.94      168.43     11.79 o
   8  -3   5        8.95       12.13      9.66 o
   9  -3   5       20.42       18.12     14.01 o
  -8  -2   5       54.01       75.93     13.62 o
  -7  -2   5      755.28      726.79     23.87 o
  -6  -2   5      310.29      280.54     13.39 o
  -5  -2   5       23.49       20.40      5.38 o
  -4  -2   5       51.58       67.88      5.24 o
  -3  -2   5      932.59      935.90     19.35 o
  -2  -2   5      743.72      893.18     29.94 o
  -1  -2   5      563.05      541.66     15.77 o
   0  -2   5      470.72      492.24     10.69 o
   1  -2   5       10.23        5.59      3.00 o
   2  -2   5      903.40      990.16     19.64 o
   3  -2   5      840.65      804.95     22.96 o
   4  -2   5     1003.19      935.46     20.09 o
   5  -2   5     2702.80     2814.70     51.42 o
   6  -2   5     1001.43      897.14     43.01 o
   7  -2   5      127.09      131.04     10.45 o
   8  -2   5       29.67       24.83     13.58 o
   9  -2   5       71.63      103.01     19.31 o
  -9  -1   5       71.31       71.26     14.35 o
  -8  -1   5        6.15       13.33      8.70 o
  -7  -1   5       45.17       54.28     11.29 o
  -6  -1   5      252.47      245.05     10.00 o
  -5  -1   5     1697.19     1630.32     32.16 o
  -4  -1   5      522.00      542.61     13.63 o
  -3  -1   5      188.84      139.97      6.17 o
  -2  -1   5      409.16      459.84     10.73 o
  -1  -1   5     2157.67     1939.52     34.24 o
   0  -1   5      169.98      167.39      5.53 o
   1  -1   5     5256.52     5238.72    107.99 o
   2  -1   5      259.64      246.79      7.38 o
   3  -1   5      300.77      287.27      8.63 o
   4  -1   5        6.74        5.28      4.29 o
   5  -1   5       59.62       80.06      6.06 o
   6  -1   5       32.63       32.24      7.93 o
   7  -1   5        3.50        6.32     10.57 o
   8  -1   5       36.39       67.19     15.87 o
   9  -1   5      103.62      160.09     22.58 o
  -9   0   5      285.35      315.05     22.66 o
  -8   0   5       94.17      113.57     15.32 o
  -7   0   5      116.69      120.65      9.85 o
  -6   0   5      110.96      100.89      6.80 o
  -5   0   5      457.28      434.04     12.42 o
  -4   0   5       18.12       46.62      5.88 o
  -3   0   5      649.38      707.59     21.08 o
  -2   0   5       28.39       41.31      3.16 o
  -1   0   5      119.80       92.02      4.21 o
   0   0   5      264.13      241.75      6.74 o
   1   0   5     1948.44     1971.38     34.91 o
   2   0   5      178.85      148.66      5.51 o
   3   0   5     2242.77     2222.00     40.18 o
   4   0   5     1159.32     1062.45     22.30 o
   5   0   5      838.22      815.80     25.05 o
   7   0   5      198.79      223.41     21.77 o
   8   0   5        4.30       20.33     12.90 o
  -9   1   5       38.59       34.29     10.40 o
  -8   1   5      333.12      321.73     16.30 o
  -7   1   5      647.00      639.72     22.40 o
  -6   1   5      595.06      533.78     24.06 o
  -5   1   5      657.73      635.43     25.80 o
  -4   1   5     2212.65     2230.99     49.73 o
  -3   1   5     4469.70     4385.17    241.67 o
  -2   1   5     2605.75     2647.94     46.13 o
  -1   1   5      314.47      800.23     47.24 o
   0   1   5       47.72       45.65      3.38 o
   1   1   5      140.95      165.84      5.84 o
   2   1   5     2238.71     2318.07     41.02 o
   3   1   5      164.87      203.82     17.23 o
   4   1   5        0.93        1.00      5.32 o
   5   1   5      209.46      199.89     12.55 o
   6   1   5       56.00       66.54      9.50 o
   7   1   5     1061.89     1150.90     50.59 o
   8   1   5       82.60       87.81     16.98 o
 -10   2   5       47.55       68.12     14.13 o
  -9   2   5      126.72      129.51     15.77 o
  -8   2   5      512.30      461.31     19.70 o
  -7   2   5      135.22      142.19     15.19 o
  -6   2   5      838.82      790.56     24.40 o
  -5   2   5       14.57       16.17      3.48 o
  -4   2   5        2.00       12.64      3.26 o
  -3   2   5     2726.60     3167.46     55.17 o
  -2   2   5     1099.23     1236.08     29.07 o
  -1   2   5     1736.68     1800.90     32.41 o
   0   2   5       15.72      199.44     19.10 o
   1   2   5      648.19      647.73     18.63 o
   2   2   5      316.44      227.98     10.44 o
   3   2   5     1239.10     1166.72    105.38 o
   4   2   5      112.53       95.82      9.78 o
   5   2   5      261.06      265.66     14.55 o
   6   2   5     1235.73     1249.50     36.30 o
   7   2   5      455.41      469.66     22.81 o
   8   2   5       33.31       59.16     15.02 o
 -10   3   5        0.50        0.65      7.51 o
  -9   3   5      280.89      284.15     16.46 o
  -8   3   5      653.63      615.51     23.13 o
  -7   3   5       44.47       42.76      8.18 o
  -6   3   5       41.31       41.87      7.36 o
  -5   3   5     1707.96     1689.96     32.55 o
  -4   3   5      852.25      869.04     18.71 o
  -3   3   5     4051.27     4107.43     70.44 o
  -2   3   5     4176.43     4574.34     77.75 o
  -1   3   5     1911.92     1989.22     35.83 o
   0   3   5      146.13      133.36      8.38 o
   1   3   5        1.58       -0.64      5.64 o
   2   3   5       75.16       75.74      7.42 o
   3   3   5       86.40       72.65      7.92 o
   4   3   5        1.87        2.15      5.88 o
   5   3   5        0.42       10.45     10.61 o
   6   3   5       64.26       57.90     11.67 o
   7   3   5      124.30      139.02     13.23 o
 -10   4   5       73.44       71.49     11.66 o
  -9   4   5      166.72      185.08     14.71 o
  -8   4   5       41.72       37.97      8.84 o
  -7   4   5        4.78        8.84      9.10 o
  -6   4   5       34.17       38.29      7.24 o
  -5   4   5       96.01      100.27      8.69 o
  -4   4   5       31.90       28.03      4.59 o
  -3   4   5      667.77      668.27     19.10 o
  -2   4   5     3950.50     4350.87     74.70 o
  -1   4   5     2913.08     3256.30     56.85 o
   0   4   5      438.63      359.30     13.30 o
   1   4   5      448.48      458.78     16.40 o
   2   4   5      174.83      166.15     13.86 o
   3   4   5      147.14      129.11     13.88 o
   4   4   5      151.94      154.79     11.59 o
   5   4   5      394.10      367.78     21.24 o
   6   4   5        9.77       11.68      7.86 o
 -10   5   5       26.00       32.03      9.71 o
  -9   5   5      124.94      136.96     13.70 o
  -8   5   5      218.32      235.03     15.14 o
  -7   5   5     2015.77     1948.19     49.52 o
  -6   5   5     1170.43     1194.88     33.25 o
  -5   5   5     1021.75      965.03     27.64 o
  -4   5   5      364.68      381.57     14.49 o
  -3   5   5      508.31      463.22     12.30 o
  -2   5   5      228.71      237.14      8.16 o
  -1   5   5     1084.37     1053.67     46.75 o
   0   5   5      235.67      223.22     16.81 o
   1   5   5       23.52       25.85     10.08 o
   2   5   5       31.01       43.15      7.28 o
   3   5   5      160.28      144.80     11.31 o
   4   5   5        5.73       11.95      6.73 o
   5   5   5       53.62       69.39     10.21 o
   6   5   5       32.50       48.89     15.62 o
 -10   6   5       50.43       73.24     12.30 o
  -9   6   5        5.66       13.13      8.27 o
  -8   6   5        1.09       -4.25      6.73 o
  -7   6   5        0.14       -1.62      6.42 o
  -6   6   5      175.85      189.14     12.65 o
  -5   6   5       49.59       38.43      7.17 o
  -4   6   5      289.96      279.77     12.11 o
  -3   6   5     1425.69     1414.33     33.44 o
  -2   6   5      275.07      251.41     12.45 o
  -1   6   5     5120.65     5213.40    112.69 o
   0   6   5     1922.81     1746.13     44.16 o
   1   6   5      611.71      546.62     20.14 o
   2   6   5      107.26      101.78     10.02 o
   3   6   5      353.62      341.18     17.01 o
   4   6   5       36.10       40.25      8.78 o
   5   6   5       20.64       37.80     12.27 o
  -9   7   5      354.07      362.41     20.11 o
  -8   7   5      132.63      150.83     13.68 o
  -7   7   5      420.23      356.36     34.27 o
  -6   7   5      206.32      222.25     13.72 o
  -5   7   5      577.95      549.61     20.04 o
  -4   7   5      336.97      346.27     14.02 o
  -3   7   5      101.45      125.76      9.71 o
  -2   7   5      251.46      250.77     13.15 o
  -1   7   5      119.39      128.74     10.17 o
   0   7   5       18.32       11.73     10.46 o
   1   7   5        6.05        4.34      6.28 o
   2   7   5      168.38      158.19     12.23 o
   3   7   5        2.97        6.19      6.58 o
   4   7   5       43.43       60.71     12.44 o
  -9   8   5       34.63       35.70     10.15 o
  -8   8   5        4.39       -2.01     16.68 o
  -7   8   5      205.78      189.20     14.26 o
  -6   8   5      229.95      220.07     13.53 o
  -5   8   5        8.31       21.39      8.19 o
  -4   8   5      153.52      145.58     15.58 o
  -3   8   5      313.30      306.28     14.64 o
  -2   8   5      220.21      266.22     25.40 o
  -1   8   5      636.33      595.98     21.61 o
   0   8   5      836.86      796.63     26.93 o
   1   8   5      305.89      299.64     15.92 o
   2   8   5       99.56      125.46     12.30 o
   3   8   5       61.11       89.47     28.58 o
  -8   9   5      195.18      172.35     15.24 o
  -7   9   5      304.53      306.28     17.47 o
  -6   9   5      318.49      329.20     22.22 o
  -4   9   5       95.38      115.91     15.45 o
  -3   9   5       68.74       88.19     14.13 o
  -2   9   5        0.09        2.52      5.44 o
  -1   9   5       19.48       31.37      7.86 o
   0   9   5       39.46       41.65      8.29 o
   1   9   5       23.69       43.26      8.91 o
   2   9   5       65.38       70.66     11.04 o
  -7  10   5       31.53       46.60     10.39 o
  -6  10   5       59.27       78.18     17.66 o
  -4  10   5        2.15       36.92     11.59 o
  -3  10   5      123.53      106.06     16.64 o
  -2  10   5      362.58      361.16     37.82 o
  -1  10   5       83.83       95.52     11.45 o
   0  10   5       62.80       76.72     10.85 o
  -4  11   5      321.07      287.20     25.89 o
  -3  11   5       69.97       96.17     16.64 o
  -2  11   5       22.17       28.65     11.29 o
   3 -12   6       53.00       77.97     18.72 o
   4 -12   6      156.13      211.66     23.94 o
   0 -11   6       88.23       86.03     17.74 o
   1 -11   6      194.07      183.12     14.49 o
   2 -11   6       45.75       66.09     10.22 o
   3 -11   6        1.08       39.22     13.62 o
   4 -11   6        6.06        8.32      9.21 o
   5 -11   6       39.23       39.94     12.99 o
   6 -11   6       35.18       35.95     13.54 o
  -2 -10   6        0.22       -3.35      9.59 o
  -1 -10   6       20.85       39.71     10.40 o
   0 -10   6        9.25       -1.47     10.91 o
   1 -10   6       22.18       23.67      8.01 o
   2 -10   6        2.96       16.96      6.92 o
   4 -10   6      119.03      159.96     17.87 o
   5 -10   6      247.38      241.28     22.49 o
   6 -10   6      146.01      177.62     19.86 o
   7 -10   6      104.27       86.99     11.53 o
  -3  -9   6       14.94       12.10      9.80 o
  -2  -9   6      129.13      141.54     12.84 o
  -1  -9   6       87.36       87.59     11.03 o
   0  -9   6      140.32      153.50     12.16 o
   1  -9   6       39.60       49.46     10.00 o
   2  -9   6        0.29        9.70      6.90 o
   3  -9   6        1.33        9.93      7.85 o
   4  -9   6        3.04        6.96      7.81 o
   5  -9   6       22.45       25.34      9.85 o
   6  -9   6      245.94      238.13     14.49 o
   7  -9   6      119.25      104.90     12.08 o
   8  -9   6       83.24       80.85     16.21 o
  -4  -8   6        6.40       11.33      8.19 o
  -3  -8   6       38.45       29.97      8.02 o
  -2  -8   6      718.56      669.89     24.32 o
  -1  -8   6       62.38       46.95      8.25 o
   0  -8   6      268.69      245.89     13.70 o
   1  -8   6      148.04      166.14     11.64 o
   2  -8   6        6.79       10.97      5.52 o
   3  -8   6      227.78      245.88     26.34 o
   4  -8   6       34.09       45.37      7.69 o
   5  -8   6      173.05      163.20     12.14 o
   6  -8   6      132.25      143.00     32.45 o
   7  -8   6        6.59        5.25      6.22 o
   8  -8   6       55.27       51.15     14.47 o
  -5  -7   6       55.00       62.52     10.15 o
  -4  -7   6       99.19      101.56     15.19 o
  -3  -7   6      718.01      655.93     23.72 o
  -2  -7   6       54.98       57.99      8.48 o
  -1  -7   6      103.24       75.43     17.25 o
   0  -7   6       57.53       66.64      8.44 o
   1  -7   6       31.06       62.12     18.42 o
   2  -7   6      284.78      312.00     13.24 o
   3  -7   6       28.68       94.79      7.54 o
   4  -7   6      271.27      267.60     13.46 o
   5  -7   6       27.48       36.36      7.06 o
   6  -7   6      277.37      268.51     14.63 o
   7  -7   6      188.18      205.89     14.22 o
   8  -7   6      286.34      291.75     16.90 o
   9  -7   6      231.17      240.81     27.29 o
  -6  -6   6       13.35       27.54      7.58 o
  -5  -6   6       59.32       69.08      9.84 o
  -4  -6   6       16.27       12.65      6.29 o
  -3  -6   6       55.06       51.42     14.39 o
  -2  -6   6      211.72      206.78     12.72 o
  -1  -6   6     1051.93     1031.99     29.17 o
   0  -6   6     2486.69     2548.91     59.24 o
   1  -6   6     1036.12      990.22     27.58 o
   2  -6   6      464.69      510.92     13.80 o
   3  -6   6      197.56      192.63     11.32 o
   4  -6   6      292.16      293.59     10.37 o
   5  -6   6      147.06      134.13     10.73 o
   6  -6   6       83.43       80.16      9.35 o
   7  -6   6       89.85       85.97     17.59 o
   8  -6   6        7.80       24.50      7.53 o
   9  -6   6        4.71        3.15      8.38 o
  -7  -5   6        1.02        3.95      6.28 o
  -6  -5   6       81.94       95.97     13.58 o
  -5  -5   6       70.33       50.08      8.16 o
  -4  -5   6      111.49       98.03     10.07 o
  -3  -5   6       76.19       72.77      8.57 o
  -2  -5   6       40.54       35.87     12.54 o
  -1  -5   6      246.85      265.32     32.60 o
   0  -5   6      545.40      581.41     18.80 o
   1  -5   6       12.89       53.40      4.73 o
   2  -5   6        3.42       -0.69      2.74 o
   3  -5   6      248.33      255.56      9.04 o
   4  -5   6      210.26      211.10      8.51 o
   5  -5   6      161.84      163.97     13.94 o
   6  -5   6      183.62      176.52     12.12 o
   7  -5   6      143.06      156.66     12.09 o
   8  -5   6      334.47      338.17     35.55 o
   9  -5   6      153.27      172.93     14.43 o
  -7  -4   6       21.77       32.76      7.79 o
  -6  -4   6       25.24       36.53      7.56 o
  -5  -4   6        9.92        6.37      6.01 o
  -4  -4   6      251.03      231.83     12.78 o
  -3  -4   6      151.30      156.59     10.47 o
  -2  -4   6     1136.48     1048.93     28.64 o
  -1  -4   6     1090.47     1051.28     27.83 o
   0  -4   6     2913.04     2949.58     65.16 o
   1  -4   6     1137.57     1167.35     23.06 o
   2  -4   6     2032.75     2319.82     41.94 o
   3  -4   6       30.33       38.40      4.24 o
   4  -4   6        9.73       17.63      5.94 o
   5  -4   6       86.85       95.45      6.67 o
   6  -4   6      188.96      165.39     11.37 o
   7  -4   6       26.33       29.71      7.10 o
   8  -4   6        1.18        3.56      5.92 o
   9  -4   6       27.31       32.72     15.92 o
  -8  -3   6      273.03      333.51     24.62 o
  -7  -3   6      107.10       97.92     10.19 o
  -6  -3   6       58.56       71.74     19.91 o
  -5  -3   6      102.03      106.60      9.64 o
  -4  -3   6       40.11       30.04      5.90 o
  -3  -3   6      150.23      148.38     10.25 o
  -2  -3   6      784.20      808.98     23.41 o
   0  -3   6     2274.83     2650.45     46.36 o
   1  -3   6     2070.55     2477.51     43.93 o
   2  -3   6     8427.31     8969.46    148.81 o
   3  -3   6     2395.48     2287.25     70.71 o
   4  -3   6      232.72      225.24      8.52 o
   5  -3   6      173.95      177.06     10.28 o
   6  -3   6      741.74      700.83     22.94 o
   7  -3   6       95.68       95.85      9.95 o
   8  -3   6      180.44      209.83     22.79 o
   9  -3   6       65.30       78.01     18.38 o
  -8  -2   6       73.18       86.45     14.35 o
  -7  -2   6        1.70        6.63      4.87 o
  -6  -2   6      402.27      328.36     23.32 o
  -5  -2   6        3.82        3.08      4.06 o
  -4  -2   6      875.49      739.69     22.44 o
  -3  -2   6        4.11        9.98      2.97 o
  -2  -2   6      863.20      751.49     37.86 o
  -1  -2   6       10.23       20.04      4.21 o
   0  -2   6     1780.88     1600.63     29.21 o
   1  -2   6     4146.25     4339.86     73.69 o
   2  -2   6     4160.35     4519.16     76.98 o
   3  -2   6       40.98       42.30      4.18 o
   4  -2   6      336.50      336.20     13.03 o
   5  -2   6       41.63       54.61      5.64 o
   6  -2   6      171.17      174.62     10.43 o
   7  -2   6       45.42       53.86     14.47 o
   8  -2   6       14.33        7.89     11.76 o
   9  -2   6       19.11        9.93     14.09 o
  -9  -1   6       77.94       71.09     14.43 o
  -8  -1   6      102.24      151.26     17.27 o
  -7  -1   6      160.92      178.43     16.93 o
  -6  -1   6      268.74      277.76     13.06 o
  -5  -1   6       51.77       51.71      6.88 o
  -4  -1   6       57.49       79.24      5.59 o
  -3  -1   6      749.55      793.02     17.15 o
  -2  -1   6      514.52      472.25     12.54 o
  -1  -1   6        2.39       11.64      1.98 o
   0  -1   6      780.83      780.04     16.04 o
   1  -1   6     4832.35     4588.43    184.68 o
   2  -1   6     4488.42     4928.89     83.52 o
   3  -1   6     1190.97     1090.83     22.19 o
   4  -1   6     2220.42     2219.42     41.32 o
   5  -1   6     1157.99     1148.62     43.44 o
   6  -1   6      204.61      218.87     13.21 o
   7  -1   6       21.19       23.05     11.63 o
   8  -1   6        0.89        5.64     11.37 o
  -9   0   6       62.65       75.63     14.18 o
  -8   0   6       66.85       63.88     12.35 o
  -7   0   6      495.70      462.02     26.44 o
  -6   0   6      481.70      459.10     16.29 o
  -5   0   6      657.16      617.82     15.73 o
  -4   0   6      101.49       84.36      5.46 o
  -3   0   6      274.91      230.96      7.96 o
  -2   0   6      196.37      126.12      5.19 o
  -1   0   6     1359.99     1331.00     25.03 o
   0   0   6     1181.25     1047.29     20.37 o
   1   0   6      300.45      299.64      8.50 o
   2   0   6       11.24       14.44      2.75 o
   3   0   6      193.44      191.68     10.25 o
   4   0   6      102.34       95.64      8.86 o
   5   0   6        0.10       -4.34      6.26 o
   6   0   6        9.92       12.31      7.05 o
   7   0   6      361.65      378.33     27.63 o
   8   0   6      187.16      210.81     23.00 o
  -9   1   6      100.87      122.91     16.30 o
  -8   1   6      100.36      139.80     16.68 o
  -7   1   6        0.71        8.95      4.47 o
  -6   1   6      254.22      238.27     12.47 o
  -5   1   6       49.28       44.03      7.01 o
  -4   1   6       79.76       78.33      5.29 o
  -3   1   6      436.43      484.12     15.09 o
  -2   1   6      673.29      655.81     14.52 o
  -1   1   6     1713.61     2008.24     57.16 o
   0   1   6     1017.93     1029.43     20.29 o
   1   1   6     1131.34     1118.43     21.72 o
   2   1   6     2597.74     2798.94     49.31 o
   3   1   6     4094.69     4063.28     88.69 o
   4   1   6     1212.37     1253.46     47.28 o
   5   1   6      204.97      183.57     15.02 o
   6   1   6      756.62      805.37     26.99 o
   7   1   6      647.83      642.78     36.08 o
   8   1   6       12.60       62.39     15.75 o
  -9   2   6       52.04       81.83     13.84 o
  -8   2   6      751.32      754.39     26.13 o
  -7   2   6      146.26      158.48     11.96 o
  -6   2   6      813.68      750.77     23.87 o
  -5   2   6     1699.47     1734.23     33.57 o
  -4   2   6     1391.77     1307.01     26.04 o
  -3   2   6        5.88        7.41      2.56 o
  -2   2   6     3287.79     3497.35     60.51 o
  -1   2   6      308.00      331.48      9.00 o
   0   2   6      221.22      228.09      6.92 o
   1   2   6        0.57       -2.32      3.02 o
   2   2   6      808.49      771.90     42.97 o
   3   2   6       14.64       22.15      5.98 o
   4   2   6      383.33      375.37     16.52 o
   5   2   6      155.43      161.23     12.11 o
   6   2   6        2.22       13.73     11.27 o
   7   2   6        5.90       23.18      8.74 o
 -10   3   6        7.03       12.90      9.59 o
  -9   3   6      200.26      247.18     16.52 o
  -8   3   6      168.23      184.13     15.07 o
  -7   3   6      114.78      123.74     12.78 o
  -6   3   6       61.59       41.60      7.61 o
  -5   3   6      483.19      529.90     14.00 o
  -4   3   6       71.99       87.22      5.76 o
  -3   3   6      158.09      331.09     17.02 o
  -2   3   6      351.18      336.26      9.51 o
  -1   3   6     1038.25     1016.36     20.48 o
   0   3   6     1132.67     1074.63     27.99 o
   1   3   6      374.42      323.30     14.92 o
   2   3   6     1201.01     1120.79     30.64 o
   3   3   6      928.95      869.24     26.29 o
   4   3   6      429.79      429.29     26.44 o
   5   3   6       82.83       96.35     10.68 o
   6   3   6       65.36       71.82     10.81 o
   7   3   6       35.59       27.56      9.37 o
 -10   4   6      174.24      208.15     16.76 o
  -9   4   6      160.41      163.51     16.47 o
  -8   4   6      524.17      527.78     28.67 o
  -7   4   6     1418.38     1350.47     37.44 o
  -6   4   6      907.88      901.12     33.81 o
  -5   4   6      773.81      749.46     41.36 o
  -4   4   6      733.24      729.16     17.03 o
  -3   4   6     1390.44     1306.47     26.23 o
  -2   4   6        6.93       48.92      4.10 o
  -1   4   6       52.93       54.51      3.84 o
   0   4   6        0.43       14.01      4.35 o
   1   4   6      486.03      492.91     17.64 o
   2   4   6       59.87       64.83      8.02 o
   3   4   6       24.74       35.46     12.35 o
   4   4   6       96.36       87.72     10.12 o
   5   4   6        0.65        5.84      6.73 o
   6   4   6      208.13      214.14     15.37 o
 -10   5   6        1.63       18.94     10.33 o
  -9   5   6       43.14       47.70     10.20 o
  -8   5   6        3.99        8.14      7.79 o
  -7   5   6       14.22       21.83      7.09 o
  -6   5   6      535.61      458.33     18.41 o
  -5   5   6       92.91       99.42      9.17 o
  -4   5   6      642.81      597.47     15.18 o
  -3   5   6      568.70      549.63     14.35 o
  -2   5   6     1438.76     1455.96     36.29 o
  -1   5   6     1051.97      979.17     29.69 o
   0   5   6     1597.60     1549.49     39.66 o
   1   5   6      328.99      270.37     13.14 o
   2   5   6      365.04      356.38     16.04 o
   3   5   6      278.24      252.19     14.19 o
   4   5   6      121.62      130.87     12.14 o
   5   5   6       55.39       50.12      9.36 o
  -9   6   6      277.28      276.30     17.93 o
  -8   6   6      411.52      398.24     27.21 o
  -7   6   6      880.07      804.41     26.87 o
  -6   6   6      878.37      877.56     27.47 o
  -5   6   6      140.68      154.83     11.17 o
  -4   6   6      280.55      225.43     14.49 o
  -3   6   6      100.14      121.09      7.01 o
  -2   6   6      245.85      240.79     12.36 o
  -1   6   6      839.36      810.48     25.28 o
   0   6   6       40.08       28.36      6.42 o
   1   6   6       45.56       48.37      7.73 o
   2   6   6       11.67       18.74      8.70 o
   3   6   6        0.54        5.88      6.33 o
   4   6   6       56.33       77.38     10.59 o
   5   6   6       72.64      107.18     14.47 o
  -9   7   6        3.55        7.30      8.03 o
  -8   7   6       12.96        4.82      7.05 o
  -7   7   6       55.84       61.94      9.78 o
  -6   7   6      352.34      342.43     16.30 o
  -5   7   6      419.93      409.40     22.54 o
  -4   7   6     1087.71     1018.27     28.60 o
  -3   7   6      647.64      658.10     22.01 o
  -2   7   6       22.23       18.68      5.94 o
  -1   7   6       51.82       64.51     11.42 o
   0   7   6      945.08      812.30     26.53 o
   1   7   6      419.21      375.46     17.41 o
   2   7   6       56.71       73.58      9.93 o
   3   7   6       20.09       33.44      8.53 o
   4   7   6       46.64       65.69     23.43 o
  -9   8   6       68.66       63.46     12.43 o
  -8   8   6      146.11      175.58     15.05 o
  -7   8   6      136.26      143.44     13.02 o
  -6   8   6      621.83      629.51     23.56 o
  -5   8   6     1012.67      985.16     44.10 o
  -4   8   6      129.00      152.41     16.04 o
  -3   8   6       95.95       92.50     10.76 o
  -2   8   6       57.04       89.86      9.75 o
  -1   8   6       34.18       32.33      9.27 o
   0   8   6      154.91      113.34     11.34 o
   1   8   6       25.00       22.21      6.77 o
   2   8   6       30.31       33.66      9.23 o
   3   8   6        4.48        9.04      8.49 o
  -8   9   6       54.57       91.44     16.17 o
  -7   9   6        3.46       -4.51      6.53 o
  -6   9   6      189.54      171.55     22.28 o
  -5   9   6      374.86      389.74     26.23 o
  -4   9   6      636.88      603.99     32.85 o
  -3   9   6       20.73       45.79     10.74 o
  -2   9   6      561.87      554.30     21.94 o
  -1   9   6      135.05      128.79     15.15 o
   0   9   6      216.93      225.59     15.45 o
   1   9   6      109.77      128.11     13.02 o
  -7  10   6       40.49       33.70     16.76 o
  -6  10   6       80.94      100.42     19.35 o
  -5  10   6      116.57      106.66     17.49 o
  -4  10   6      104.00       90.91     15.62 o
  -3  10   6       22.95       25.93     10.53 o
  -2  10   6       23.13       44.46      9.09 o
  -1  10   6       17.95       22.42     10.91 o
   0 -11   7       40.87       38.39     10.23 o
   1 -11   7       24.90       26.27      9.28 o
   2 -11   7       19.94       17.46      8.66 o
   3 -11   7      190.27      217.77     23.85 o
   5 -11   7      402.98      363.64     26.48 o
   6 -11   7      146.67      149.01     20.33 o
  -2 -10   7       19.67       21.25     13.26 o
  -1 -10   7       24.34       14.42      7.81 o
   0 -10   7        1.61        0.64     11.59 o
   1 -10   7       78.13       84.05     11.08 o
   2 -10   7      339.10      326.02     17.32 o
   3 -10   7       52.21       51.78     14.77 o
   4 -10   7       24.95       15.28      9.85 o
   5 -10   7      199.91      198.59     20.97 o
   6 -10   7       71.89       62.94     12.86 o
   7 -10   7       81.34       81.74     15.24 o
  -3  -9   7       11.42        0.79      7.65 o
  -2  -9   7       16.03       15.38      7.90 o
  -1  -9   7       29.97       50.16      9.19 o
   0  -9   7       40.46       45.83     11.14 o
   1  -9   7      512.80      499.50     20.48 o
   2  -9   7      200.08      217.67     16.11 o
   3  -9   7       39.00       77.37     11.08 o
   4  -9   7      206.96      208.98     19.61 o
   5  -9   7      289.92      272.05     20.54 o
   6  -9   7       78.47       96.81     14.73 o
   7  -9   7        7.20        9.47      9.93 o
   8  -9   7       79.60       83.95     12.08 o
  -4  -8   7       85.41       94.29     11.82 o
  -3  -8   7      214.39      210.43     14.92 o
  -2  -8   7        1.45       -8.58      9.23 o
  -1  -8   7        2.96       -0.14      5.86 o
   0  -8   7      164.89      158.42     19.88 o
   1  -8   7       50.88       65.73      8.80 o
   2  -8   7      294.77      292.80     14.42 o
   3  -8   7      201.47      166.50     16.38 o
   4  -8   7      149.81      154.45     16.04 o
   5  -8   7      198.17      183.77     17.36 o
   6  -8   7      750.96      684.79     41.36 o
   7  -8   7      546.59      531.56     22.23 o
   8  -8   7      159.51      164.24     14.70 o
  -5  -7   7        2.23        9.05      6.86 o
  -4  -7   7      108.88      128.82     27.57 o
  -3  -7   7      271.17      238.83     14.30 o
  -2  -7   7      567.35      533.14     21.02 o
  -1  -7   7        3.67        0.65      5.79 o
   0  -7   7      214.92      207.26     12.41 o
   1  -7   7     1268.88     1245.08     34.44 o
   2  -7   7      913.43      863.02     26.43 o
   4  -7   7      149.86      138.83     14.54 o
   5  -7   7       62.24       76.84     15.89 o
   6  -7   7      130.19      114.41     11.03 o
   7  -7   7        1.40       -6.88      5.88 o
   8  -7   7        4.19       15.80      8.93 o
  -6  -6   7       22.07       29.17      8.18 o
  -5  -6   7      187.25      195.21     23.66 o
  -4  -6   7       32.30       37.70      7.97 o
  -3  -6   7      229.87      231.84     17.00 o
  -2  -6   7       51.47       63.32     14.05 o
  -1  -6   7       19.80       18.00      6.01 o
   0  -6   7       65.21       68.81     16.17 o
   1  -6   7        7.24        7.07      4.91 o
   2  -6   7      137.86      161.28     13.07 o
   3  -6   7       95.31      125.41     24.98 o
   4  -6   7      112.27      122.33      7.40 o
   5  -6   7        3.73        5.72      8.00 o
   6  -6   7      215.74      198.73     12.52 o
   7  -6   7      427.52      434.68     19.13 o
   8  -6   7      283.80      272.20     16.95 o
   9  -6   7      282.61      308.83     18.23 o
  -7  -5   7      100.75      119.65     12.51 o
  -6  -5   7       17.91       34.13      8.28 o
  -5  -5   7      312.91      318.27     25.27 o
  -4  -5   7      117.82      141.26     11.65 o
  -3  -5   7      611.03      614.78     21.94 o
  -2  -5   7      364.54      296.10     14.43 o
  -1  -5   7     1746.48     1569.21     54.26 o
   0  -5   7      569.46      446.49     27.54 o
   1  -5   7      757.88      715.30     35.57 o
   2  -5   7      160.87      169.71     14.38 o
   3  -5   7      252.81      232.15     11.34 o
   4  -5   7       19.20       26.28      4.52 o
   5  -5   7      186.68      166.21     11.27 o
   6  -5   7       21.21       30.14     10.25 o
   7  -5   7        4.40        3.08      6.09 o
   8  -5   7        1.47       14.27      7.19 o
   9  -5   7       19.48       46.98     17.27 o
  -7  -4   7       58.38       52.07      9.04 o
  -6  -4   7      131.97      141.36     13.86 o
  -5  -4   7       51.74       64.58     13.22 o
  -4  -4   7       69.66       69.66      8.82 o
  -3  -4   7        4.16        6.26      5.37 o
  -2  -4   7      226.57      220.88     11.50 o
  -1  -4   7      149.56      148.13      9.67 o
   0  -4   7      136.90      183.96     13.16 o
   1  -4   7        1.93        4.58      3.18 o
   2  -4   7      262.33      288.93     10.89 o
   3  -4   7     5548.24     5619.27     96.13 o
   4  -4   7      214.44      203.45      8.64 o
   5  -4   7       59.04       51.27      5.84 o
   6  -4   7       23.35       27.06      6.61 o
   7  -4   7       99.17      111.59     10.88 o
   8  -4   7       81.32      107.46     19.23 o
   9  -4   7      107.42      146.42     22.41 o
  -8  -3   7       10.83       11.08      9.38 o
  -7  -3   7       60.83       81.22      9.60 o
  -6  -3   7      472.92      398.57     17.53 o
  -5  -3   7      686.02      658.60     22.61 o
  -4  -3   7      561.52      579.36     20.42 o
  -3  -3   7      750.09      635.31     20.90 o
  -2  -3   7     1968.24     1985.81     47.96 o
  -1  -3   7     1730.29     1540.25     37.50 o
   0  -3   7       31.21       18.22      5.21 o
   1  -3   7      743.95      679.84     15.27 o
   2  -3   7     7991.80     8457.80    141.07 o
   3  -3   7     1148.54     1154.61     23.98 o
   4  -3   7       44.42       42.93      4.48 o
   5  -3   7        9.67        8.97      4.22 o
   6  -3   7        0.41        0.85      7.41 o
   7  -3   7       12.95       13.33     11.76 o
   8  -3   7        0.31       35.40     14.30 o
   9  -3   7       92.89      111.58     20.58 o
  -8  -2   7       58.52       66.21     13.79 o
  -7  -2   7      297.50      282.63     14.55 o
  -6  -2   7      150.53      154.15     24.91 o
  -5  -2   7       10.47        7.25      4.60 o
  -4  -2   7       86.71       79.11      7.96 o
  -3  -2   7       23.72       19.97      5.13 o
  -2  -2   7        0.58        5.97      3.99 o
  -1  -2   7      844.64      803.12     16.53 o
   0  -2   7      741.82      705.08     15.28 o
   1  -2   7      550.47      549.89     13.10 o
   2  -2   7        9.21       23.92      4.86 o
   3  -2   7      298.59      277.36      9.82 o
   4  -2   7      804.09      717.04     39.52 o
   5  -2   7      510.88      474.38     33.64 o
   6  -2   7       17.61       14.98     11.03 o
   7  -2   7        2.37       14.26     11.20 o
   8  -2   7       42.45       54.11     15.02 o
  -9  -1   7       33.94       56.19     13.75 o
  -8  -1   7        0.89        3.86      8.02 o
  -7  -1   7      168.27      174.73     18.00 o
  -6  -1   7      207.43      206.38     11.62 o
  -5  -1   7      577.99      506.21     17.87 o
  -4  -1   7      748.84      747.50     22.68 o
  -3  -1   7     3972.10     3944.64     68.45 o
  -2  -1   7      606.91      607.60     18.61 o
  -1  -1   7     1594.81     1579.74     29.51 o
   0  -1   7      232.33      224.87     12.08 o
   1  -1   7      396.90      485.42     14.83 o
   2  -1   7       61.56       69.49      4.97 o
   3  -1   7      491.14      476.20     12.58 o
   4  -1   7       17.76       21.67      4.04 o
   5  -1   7       33.50       29.93      8.87 o
   6  -1   7        5.71       12.88      5.37 o
   7  -1   7       11.12       35.01     12.48 o
   8  -1   7       18.22       50.85     15.70 o
  -9   0   7      192.60      209.45     21.52 o
  -8   0   7       71.17       77.24     13.79 o
  -7   0   7      147.83      157.63     16.85 o
  -6   0   7        7.53        9.78      4.42 o
  -5   0   7       68.59       86.86      6.41 o
  -4   0   7       38.10       36.70      4.72 o
  -3   0   7      206.49      156.49      7.02 o
  -2   0   7      194.49      194.92      7.01 o
  -1   0   7      324.23      327.84      9.32 o
   0   0   7        5.69        2.61      2.44 o
   1   0   7     1982.69     1861.77     34.30 o
   2   0   7     1698.53     1566.36     29.89 o
   3   0   7     2134.88     2112.62     66.61 o
   4   0   7     1028.71      966.85     28.07 o
   5   0   7      447.15      444.39     18.32 o
   6   0   7        6.39       14.74     10.84 o
   7   0   7        5.03        2.08     10.53 o
   8   0   7       61.46       86.75     17.78 o
  -9   1   7      162.22      153.77     18.50 o
  -8   1   7      145.69      160.13     17.70 o
  -7   1   7      583.52      539.86     28.90 o
  -6   1   7      194.62      174.85     11.90 o
  -5   1   7     2927.37     2925.18     53.29 o
  -4   1   7      403.30      394.76     16.46 o
  -3   1   7      658.49      579.05     13.85 o
  -2   1   7     1755.36     1771.15     33.08 o
  -1   1   7     3225.06     3188.55     55.74 o
   0   1   7      235.90      221.40     10.06 o
   1   1   7      229.56      300.93     12.08 o
   2   1   7      397.39      417.63     15.14 o
   3   1   7       82.18       91.52      8.71 o
   4   1   7       52.44       54.64      8.27 o
   5   1   7      130.81      126.49     11.03 o
   6   1   7       40.50       48.03     11.29 o
   7   1   7      115.21      146.13     19.86 o
  -9   2   7       62.57       83.23     14.13 o
  -8   2   7       33.35       46.73     10.91 o
  -7   2   7       14.53       18.44      7.37 o
  -6   2   7     1169.07      980.52    154.02 o
  -5   2   7      236.95      221.18     18.44 o
  -4   2   7      235.02      233.77     14.78 o
  -3   2   7      284.76      234.66      8.09 o
  -2   2   7      396.28      432.44     14.20 o
  -1   2   7      535.53      475.67     11.83 o
   0   2   7      400.44      540.68     22.23 o
   1   2   7      868.32      766.83     22.43 o
   2   2   7       59.18       41.68      6.62 o
   3   2   7      562.16      501.04     18.44 o
   4   2   7      399.84      369.02     16.73 o
   5   2   7      267.43      260.06     14.95 o
   6   2   7      123.33      123.70     12.50 o
   7   2   7        4.90       12.37     12.31 o
  -9   3   7      479.54      502.13     30.64 o
  -8   3   7      513.86      447.80     20.16 o
  -7   3   7      136.44      158.69     18.00 o
  -6   3   7      129.13      124.01     10.64 o
  -5   3   7     1496.85     1554.89     31.33 o
  -4   3   7      912.96      900.60     20.04 o
  -3   3   7       59.77       12.82      4.03 o
  -2   3   7       11.10        7.28      2.88 o
  -1   3   7      245.74      187.68      7.02 o
   0   3   7      382.70      407.71     15.07 o
   1   3   7       57.30       52.32     10.61 o
   2   3   7       80.76       85.35      8.54 o
   3   3   7     1151.70     1093.77     31.85 o
   4   3   7      303.25      277.97     14.89 o
   5   3   7       45.50       56.44      9.36 o
   6   3   7      115.52      140.03     13.33 o
  -9   4   7       65.06       89.49     12.13 o
  -8   4   7        0.15        2.68      6.92 o
  -7   4   7        0.52        3.99      6.62 o
  -6   4   7      163.16      161.03     11.48 o
  -5   4   7       69.81       69.72      8.45 o
  -4   4   7       58.29       74.94      7.02 o
  -3   4   7       23.00       19.89      3.78 o
  -2   4   7      326.87      315.42     13.42 o
  -1   4   7      440.06      453.74     16.46 o
   0   4   7      756.51      697.29     22.09 o
   1   4   7      143.44      115.45      9.47 o
   2   4   7      175.53      147.02     11.35 o
   3   4   7      120.58      108.98     18.76 o
   4   4   7       61.94       84.72     10.30 o
   5   4   7       19.81       41.76      8.77 o
   6   4   7       11.06       26.92      9.11 o
  -9   5   7      245.25      276.35     17.74 o
  -8   5   7      273.83      289.76     19.16 o
  -7   5   7      885.89      807.45     26.92 o
  -6   5   7      547.47      497.40     19.59 o
  -5   5   7      399.02      388.30     16.47 o
  -4   5   7      416.95      373.60     14.57 o
  -3   5   7      732.69      797.55     18.69 o
  -2   5   7        9.36        7.26      4.38 o
  -1   5   7      203.63      212.02     11.67 o
   0   5   7       38.60       47.54      8.40 o
   1   5   7        0.51        4.82      4.76 o
   2   5   7        8.71        8.01      5.84 o
   3   5   7      203.68      194.63     16.59 o
   4   5   7      689.90      627.52     24.52 o
   5   5   7      317.30      301.82     20.97 o
  -9   6   7        3.65       -0.77      8.16 o
  -8   6   7        0.10       -2.03      6.75 o
  -7   6   7       16.32       30.63      8.07 o
  -6   6   7      273.29      266.08     14.58 o
  -5   6   7       55.87       79.28     11.16 o
  -4   6   7      250.38      278.12     33.13 o
  -3   6   7     1517.01     1479.65     38.73 o
  -2   6   7       12.33       22.96      5.73 o
  -1   6   7      230.20      217.05     12.51 o
   0   6   7        8.59       10.39      5.16 o
   1   6   7      322.45      309.94     15.39 o
   2   6   7      265.51      273.43     15.83 o
   3   6   7      183.37      167.94     13.41 o
   4   6   7       18.44       23.58     11.52 o
  -9   7   7       15.07       20.11      9.69 o
  -8   7   7      345.44      280.22     30.05 o
  -7   7   7      399.62      439.32     19.91 o
  -6   7   7       36.14       44.74     10.78 o
  -5   7   7        2.88        7.09      6.07 o
  -4   7   7      344.46      333.38     21.48 o
  -3   7   7       24.14       34.84      6.78 o
  -2   7   7       43.00       35.93      7.27 o
  -1   7   7      384.32      377.45     16.94 o
   0   7   7       84.40       85.61     14.56 o
   1   7   7       70.20       68.86     18.80 o
   2   7   7        3.60        5.97     10.29 o
   3   7   7       40.70       46.75      9.38 o
  -8   8   7       12.17       23.17      9.40 o
  -7   8   7      122.87      135.19     13.30 o
  -6   8   7      138.22      137.89     20.29 o
  -5   8   7      427.02      399.68     25.13 o
  -4   8   7      290.05      289.62     20.92 o
  -3   8   7      443.48      407.84     18.67 o
  -2   8   7      575.91      582.00     22.34 o
  -1   8   7      297.42      254.77     14.72 o
   0   8   7        2.05       -6.24      6.30 o
   1   8   7        7.24       22.88     12.41 o
   2   8   7       55.11       76.00     13.90 o
  -7   9   7       62.48       50.42     17.23 o
  -6   9   7      143.45      173.55     22.58 o
  -5   9   7       64.74       83.40     14.30 o
  -4   9   7       21.31        7.05      7.05 o
  -3   9   7      125.64      149.23     18.12 o
  -2   9   7        7.36       14.28      6.43 o
  -1   9   7       37.75       32.21      8.09 o
   0   9   7        3.47        8.15      7.18 o
   1   9   7       73.50       74.52     14.83 o
  -6  10   7       47.53       65.36     17.23 o
  -5  10   7      206.15      176.05     20.92 o
  -4  10   7      388.19      364.53     26.48 o
  -3  10   7      224.84      229.65     22.92 o
  -2  10   7      201.92      233.71     32.83 o
   1 -11   8        9.79        7.00     10.80 o
   2 -11   8       34.04       47.87     10.51 o
   3 -11   8        0.03       -8.96     13.62 o
   4 -11   8       18.91       51.31     16.43 o
   5 -11   8        0.23       13.84      9.72 o
  -1 -10   8      152.14      128.96     13.77 o
   0 -10   8       96.21       89.78     12.12 o
   1 -10   8      117.29      126.45     12.74 o
   2 -10   8      513.32      514.69     21.96 o
   3 -10   8      449.08      462.53     30.90 o
   4 -10   8      408.31      359.91     25.68 o
   5 -10   8      261.17      222.82     21.65 o
   6 -10   8       91.58       84.42     15.62 o
  -3  -9   8       16.20       19.88      9.93 o
  -2  -9   8       21.67       39.02      9.39 o
  -1  -9   8       94.44       91.29     11.65 o
   0  -9   8        1.45        4.02      7.07 o
   1  -9   8        0.08        8.76      6.60 o
   2  -9   8       32.56       31.78      7.87 o
   3  -9   8        5.74       18.97      6.89 o
   4  -9   8       46.79       39.05     10.57 o
   5  -9   8      222.51      253.00     21.82 o
   6  -9   8      169.10      156.10     18.50 o
   7  -9   8      295.95      294.04     23.09 o
  -4  -8   8        1.21        6.03     14.18 o
  -3  -8   8       41.05       38.99     12.75 o
  -2  -8   8     1142.77     1055.09     71.92 o
  -1  -8   8      510.08      466.31     20.27 o
   0  -8   8      239.51      245.06     36.16 o
   1  -8   8      154.66      163.83     12.12 o
   2  -8   8      645.96      649.26     23.07 o
   3  -8   8      636.53      675.72     31.28 o
   4  -8   8      880.88      847.82     38.28 o
   5  -8   8      120.81       88.28     13.88 o
   6  -8   8      278.09      266.15     20.12 o
   7  -8   8      125.17      125.95     21.54 o
   8  -8   8        2.22        3.26      9.32 o
  -5  -7   8      133.85      128.52     13.48 o
  -4  -7   8      318.88      318.82     17.50 o
  -3  -7   8      712.82      685.62     34.48 o
  -2  -7   8      546.69      478.87     20.20 o
  -1  -7   8        0.12        1.94      5.06 o
   0  -7   8       28.82       25.08      6.94 o
   1  -7   8       15.51       34.34      7.14 o
   2  -7   8      149.65      146.69     10.80 o
   3  -7   8        2.93       70.85      7.44 o
   4  -7   8      202.27      196.72     17.23 o
   5  -7   8      236.10      249.45     19.65 o
   6  -7   8      418.55      390.10     18.01 o
   7  -7   8      163.96      171.96     13.35 o
   8  -7   8      235.38      275.10     24.93 o
  -6  -6   8      106.41      115.59     18.19 o
  -5  -6   8       38.98       39.11      8.46 o
  -4  -6   8       82.56       84.83     10.60 o
  -3  -6   8       37.33       51.00     22.54 o
  -2  -6   8      248.31      222.45     13.42 o
  -1  -6   8      132.82      103.53     17.51 o
   0  -6   8      875.53      876.42     38.11 o
   1  -6   8      557.31      516.47     26.57 o
   2  -6   8      166.73      200.49     13.94 o
   3  -6   8      331.17      329.58     23.43 o
   4  -6   8      746.53      716.65     18.40 o
   5  -6   8      489.62      482.12     22.11 o
   6  -6   8       10.36        7.45      6.09 o
   7  -6   8        0.07        2.80      6.18 o
   8  -6   8        3.26        1.35      7.09 o
  -6  -5   8       64.28       89.54     12.84 o
  -5  -5   8      214.96      227.69     14.93 o
  -4  -5   8      452.31      465.62     19.72 o
  -3  -5   8      102.62       89.13      9.68 o
  -2  -5   8       47.09       44.53     10.57 o
  -1  -5   8       62.29       60.01      7.98 o
   0  -5   8       43.23       37.79      7.00 o
   1  -5   8       98.96      139.86     10.50 o
   2  -5   8      236.83      243.77     12.47 o
   3  -5   8     1170.25     1177.48     25.07 o
   4  -5   8      223.71      229.66      9.59 o
   5  -5   8       46.31       45.12      7.50 o
   6  -5   8      408.36      373.85     16.75 o
   7  -5   8      191.25      220.86     14.60 o
   8  -5   8       18.38       39.68     15.02 o
  -7  -4   8       24.99       45.43      8.73 o
  -6  -4   8       35.51       35.27      7.74 o
  -5  -4   8      502.88      447.58     19.01 o
  -4  -4   8      239.14      227.57     13.15 o
  -3  -4   8      584.77      514.53     19.65 o
  -2  -4   8     1345.34     1256.02     33.97 o
  -1  -4   8     2827.89     2806.40     64.19 o
   0  -4   8      386.11      323.12     13.93 o
   1  -4   8       93.58      102.50      8.70 o
   2  -4   8      962.34     1026.83     22.20 o
   3  -4   8      407.44      386.63     11.84 o
   4  -4   8      159.63      157.86      9.78 o
   5  -4   8     1145.46     1007.02     23.38 o
   6  -4   8       12.74       14.23      5.89 o
   7  -4   8      342.96      392.97     28.10 o
   8  -4   8      111.99      143.41     20.16 o
  -8  -3   8        1.63       23.68     11.54 o
  -7  -3   8       70.71       70.54      9.39 o
  -6  -3   8      706.87      725.54     25.11 o
  -5  -3   8       21.35       25.19      6.40 o
  -4  -3   8        4.19        7.16      5.34 o
  -3  -3   8        6.56        4.94      4.97 o
  -2  -3   8      277.20      274.70     13.15 o
  -1  -3   8       94.32      110.67      9.36 o
   0  -3   8      168.83      135.08      9.28 o
   1  -3   8       30.16       33.27      4.02 o
   2  -3   8       64.86       47.23      5.12 o
   3  -3   8      107.66      112.36      6.69 o
   4  -3   8      367.98      361.82     19.99 o
   5  -3   8      454.98      419.45     16.27 o
   6  -3   8      358.28      389.07     25.93 o
   7  -3   8      120.87      132.46     18.42 o
   8  -3   8       80.33       74.19     17.53 o
  -8  -2   8       17.53       25.13     10.48 o
  -7  -2   8       48.02       47.18      8.06 o
  -6  -2   8      145.63      164.95     11.65 o
  -5  -2   8      174.60      141.43     10.67 o
  -4  -2   8     1188.80     1181.44     32.50 o
  -3  -2   8      319.81      256.27     12.71 o
  -2  -2   8      931.87      930.91     26.30 o
  -1  -2   8      987.54      970.65     26.42 o
   0  -2   8     2429.18     2224.82     40.40 o
   1  -2   8       48.82       52.96      4.67 o
   2  -2   8       63.39       83.26      7.10 o
   3  -2   8        3.11        2.40      3.15 o
   4  -2   8        2.25        5.71      3.67 o
   5  -2   8       46.13       50.11     11.52 o
   6  -2   8      302.75      347.09     25.13 o
   7  -2   8       73.21       61.29     15.49 o
   8  -2   8      125.66      122.53     20.24 o
  -8  -1   8        4.93        7.30      8.15 o
  -7  -1   8        0.61        2.84      8.28 o
  -6  -1   8        0.35        1.07      4.54 o
  -5  -1   8       89.39       87.06      8.57 o
  -4  -1   8        1.63       -1.63      4.24 o
  -3  -1   8       15.33       35.44      7.38 o
  -2  -1   8     1091.02     1013.23     20.94 o
  -1  -1   8      906.98      894.19     18.88 o
   0  -1   8     1014.14      884.73     18.86 o
   1  -1   8        5.21       69.19      5.12 o
   2  -1   8      434.58      342.98     10.61 o
   3  -1   8      217.90      196.28      8.03 o
   4  -1   8     1116.82     1083.91     30.78 o
   5  -1   8      353.80      327.98     15.86 o
   6  -1   8      151.21      172.57     12.90 o
   7  -1   8       72.88       81.53     16.13 o
   8  -1   8        6.86       26.19     13.58 o
  -9   0   8       12.72        6.03      9.72 o
  -8   0   8        4.14        3.95      8.45 o
  -7   0   8      135.58      129.32     15.83 o
  -6   0   8      153.70      147.28     10.63 o
  -5   0   8      682.03      635.68     26.51 o
  -4   0   8      689.24      658.83     16.44 o
  -3   0   8      801.75      731.56     17.07 o
  -2   0   8      434.18      481.50     12.88 o
  -1   0   8      934.39      941.78     24.22 o
   0   0   8       37.56       38.34      4.25 o
   1   0   8      307.53      287.44      9.31 o
   2   0   8      102.96      129.17      6.80 o
   3   0   8      368.87      321.19     14.35 o
   4   0   8       30.21       29.67     11.71 o
   5   0   8       76.21       78.17      9.67 o
   6   0   8        1.33       -6.07     13.41 o
   7   0   8       30.38       37.60     12.94 o
  -9   1   8      125.67      162.98     19.86 o
  -8   1   8       56.61       80.68     14.26 o
  -7   1   8        0.81       -4.84      8.28 o
  -6   1   8        0.03        2.84      7.98 o
  -5   1   8     1052.41     1032.14     23.13 o
  -4   1   8       58.50       59.05      7.63 o
  -3   1   8      168.12      188.93      7.52 o
  -2   1   8      893.05      879.80     19.18 o
  -1   1   8      950.62      908.18     19.51 o
   0   1   8     2942.39     2961.27     52.71 o
   1   1   8     1183.89     1104.14     22.72 o
   2   1   8      280.45      216.27     11.35 o
   3   1   8       71.13       58.44     10.67 o
   4   1   8      132.33      127.10     10.88 o
   5   1   8       44.88       44.82     14.88 o
   6   1   8      182.84      191.30     14.21 o
   7   1   8      376.25      330.71     25.59 o
  -9   2   8      143.55      140.57     18.17 o
  -8   2   8      863.37      859.03     41.47 o
  -7   2   8       51.03       43.90      7.14 o
  -6   2   8      224.88      160.22     26.38 o
  -5   2   8       71.30       71.08      9.97 o
  -4   2   8      934.54      929.03     25.60 o
  -3   2   8      384.78      391.48     11.40 o
  -2   2   8      784.38      805.06     18.09 o
  -1   2   8        5.30        5.43      3.16 o
   0   2   8        7.42       13.33      6.64 o
   1   2   8        0.53        3.64      4.23 o
   2   2   8       58.04       91.34     14.35 o
   3   2   8      386.41      340.68     15.73 o
   4   2   8      112.72       96.77     10.24 o
   5   2   8       13.00       24.77      9.04 o
   6   2   8       87.60       85.35     18.93 o
   7   2   8       24.10       43.25     24.64 o
  -9   3   8       34.50       50.17     13.67 o
  -8   3   8       48.73       52.68      9.87 o
  -7   3   8       88.20       79.32      9.94 o
  -6   3   8      297.02      278.96     14.55 o
  -5   3   8      337.75      305.21     11.08 o
  -4   3   8      128.90      132.22      7.08 o
  -3   3   8       18.19       22.49      3.69 o
  -2   3   8      788.29      720.77     16.88 o
  -1   3   8      733.83      693.67     21.34 o
   0   3   8     1132.92     1071.61     29.44 o
   1   3   8      702.63      673.77     25.21 o
   2   3   8      557.15      573.22     20.65 o
   3   3   8       34.64       25.31      6.83 o
   4   3   8       43.03       45.38      8.59 o
   5   3   8       34.99       40.03      9.05 o
   6   3   8       47.67       64.49     11.17 o
  -9   4   8      106.50      106.98     12.98 o
  -8   4   8      456.98      463.08     21.27 o
  -7   4   8      370.78      320.19     16.53 o
  -6   4   8      966.63      962.36     28.92 o
  -5   4   8      148.98      170.29     11.41 o
  -4   4   8      141.55      125.59      7.04 o
  -3   4   8      162.96      169.37      7.68 o
  -2   4   8       52.83       59.02      7.03 o
  -1   4   8      144.82      143.82     14.15 o
   0   4   8       11.72       20.87      5.40 o
   1   4   8      194.11      182.06     11.95 o
   2   4   8      255.92      227.01     13.06 o
   3   4   8      157.46      173.50     15.36 o
   4   4   8      422.79      385.37     18.78 o
   5   4   8       83.54       94.25     12.13 o
  -9   5   8        0.54       -3.07     19.52 o
  -8   5   8      261.55      294.00     17.40 o
  -7   5   8       30.67       22.28      7.64 o
  -6   5   8      215.73      234.10     13.84 o
  -5   5   8        1.30        5.60      6.58 o
  -4   5   8      226.84      240.42      9.58 o
  -3   5   8      348.56      317.22     14.27 o
  -2   5   8      749.11      699.46     22.67 o
  -1   5   8       49.13       49.19      7.58 o
   0   5   8     1245.61     1242.94     35.03 o
   1   5   8      356.95      315.20     15.38 o
   2   5   8      160.49      172.20     19.33 o
   3   5   8       97.09       98.77     11.13 o
   4   5   8       64.05       69.35     10.66 o
   5   5   8        8.19       14.94     13.01 o
  -9   6   8        1.75       10.92      8.51 o
  -8   6   8      268.37      288.41     17.18 o
  -7   6   8      430.89      373.17     17.99 o
  -6   6   8      332.01      359.85     16.98 o
  -5   6   8        5.79        0.43      9.23 o
  -3   6   8       55.57       60.32      7.94 o
  -2   6   8        1.92        2.68      4.90 o
  -1   6   8       16.84       29.76      6.87 o
   0   6   8       19.46       27.78      6.86 o
   1   6   8       91.09       89.18     14.58 o
   2   6   8       22.86       23.03     18.67 o
   3   6   8        0.73       -9.01      6.01 o
   4   6   8       78.60       90.08     13.73 o
  -8   7   8        0.88        7.79     12.01 o
  -7   7   8      258.21      289.99     32.32 o
  -6   7   8      700.76      649.48     23.97 o
  -5   7   8      811.53      691.34     34.55 o
  -4   7   8      305.38      307.70     21.31 o
  -3   7   8      312.87      286.37     21.05 o
  -2   7   8      258.88      225.31     13.38 o
  -1   7   8      455.31      425.11     18.66 o
   0   7   8      183.91      203.63     13.99 o
   1   7   8      121.49      132.80     12.38 o
   2   7   8       46.97       59.47      9.96 o
   3   7   8       20.02       18.19      7.73 o
  -8   8   8       16.36       27.85      9.60 o
  -7   8   8       35.96       37.28      9.21 o
  -6   8   8      123.02      143.20     20.67 o
  -5   8   8       97.82      110.01     15.36 o
  -4   8   8       35.49       75.89     12.94 o
  -3   8   8        9.20        9.99      6.26 o
  -2   8   8        3.72       12.62      6.07 o
  -1   8   8       22.73       28.47      7.84 o
   0   8   8       17.19       19.45      7.32 o
   1   8   8        4.77        0.81      8.87 o
  -7   9   8      167.32      160.81     22.71 o
  -6   9   8      264.94      314.11     28.31 o
  -5   9   8      210.34      210.72     21.73 o
  -4   9   8      417.09      415.00     27.59 o
  -3   9   8      265.59      277.49     22.37 o
  -2   9   8      400.19      391.71     19.09 o
  -1   9   8      138.47      121.27     12.73 o
   0   9   8        7.06        5.79     14.01 o
  -4  10   8        0.18       13.16      8.79 o
   2 -11   9      188.44      200.02     16.16 o
   3 -11   9      132.35      181.95     25.04 o
   4 -11   9       47.57       44.61     17.06 o
  -1 -10   9        3.58       -8.38      7.25 o
   0 -10   9        5.35       11.55      8.18 o
   1 -10   9        0.02       -6.55     12.80 o
   2 -10   9        6.27       36.98      8.86 o
   3 -10   9        1.27       17.74     13.88 o
   4 -10   9       39.22       65.40     16.09 o
   5 -10   9       42.27       51.14     13.20 o
   6 -10   9       72.68       60.10     14.68 o
  -2  -9   9       99.78      101.17     12.65 o
  -1  -9   9      558.94      509.55     33.93 o
   0  -9   9       70.73       81.69     11.37 o
   1  -9   9      248.65      246.82     15.36 o
   2  -9   9      214.19      236.79     14.89 o
   3  -9   9      140.69      174.65     13.28 o
   4  -9   9      109.85       93.46     15.07 o
   5  -9   9       88.90      111.07     16.04 o
   6  -9   9       63.38       86.41     15.75 o
   7  -9   9        9.49        5.60      8.91 o
  -4  -8   9       21.56       16.69      8.09 o
  -3  -8   9       39.39       48.67      9.62 o
  -2  -8   9      698.42      640.95     25.09 o
  -1  -8   9       75.23       85.23     21.75 o
   0  -8   9        1.27        6.98      7.34 o
   1  -8   9      148.13      179.77     13.10 o
   2  -8   9      387.24      408.57     18.22 o
   3  -8   9      448.35      463.64     19.95 o
   4  -8   9       66.23       79.15     13.11 o
   5  -8   9      122.28      126.22     15.92 o
   6  -8   9       32.28       32.00     10.48 o
   7  -8   9      118.27      120.83     17.10 o
  -5  -7   9      234.06      238.69     16.91 o
  -4  -7   9      193.13      186.52     14.87 o
  -3  -7   9        4.03        7.84      5.99 o
  -2  -7   9        7.44       12.53      9.78 o
  -1  -7   9       95.27       99.15     10.68 o
   0  -7   9      348.00      321.89     25.34 o
   1  -7   9      330.54      298.11     15.16 o
   2  -7   9       57.86       73.84      9.29 o
   3  -7   9      143.70      147.11     17.63 o
   4  -7   9      314.19      281.73     19.48 o
   5  -7   9       20.86       48.21     10.27 o
   6  -7   9        7.62        4.38      6.36 o
   7  -7   9        1.56        1.70     12.05 o
   8  -7   9        4.10       15.50     15.11 o
  -5  -6   9      441.60      426.73     20.31 o
  -4  -6   9      399.45      395.25     19.08 o
  -3  -6   9       69.76       64.35      9.25 o
  -2  -6   9        9.59       20.90      6.82 o
  -1  -6   9        5.17        2.63      5.59 o
   0  -6   9       49.50       56.41      9.72 o
   1  -6   9      143.73      129.35     22.73 o
   2  -6   9       49.39       44.17      7.67 o
   3  -6   9      633.92      598.77     28.01 o
   4  -6   9     1080.79      947.04     40.43 o
   5  -6   9      260.03      277.50     14.38 o
   6  -6   9      182.57      182.65     26.38 o
   7  -6   9      162.55      195.16     29.41 o
   8  -6   9       38.49       47.29      9.53 o
  -6  -5   9       78.63       81.16     11.00 o
  -5  -5   9      524.81      513.75     21.54 o
  -4  -5   9      365.65      356.69     17.24 o
  -3  -5   9      644.10      621.74     25.10 o
  -2  -5   9      102.37       91.80     10.27 o
  -1  -5   9      891.73      905.73     33.72 o
   0  -5   9      416.59      417.46     17.22 o
   1  -5   9      366.70      353.19     15.53 o
   2  -5   9       55.99       61.38      8.21 o
   3  -5   9        2.91       19.13      5.08 o
   4  -5   9      466.18      410.13     16.43 o
   5  -5   9       21.77       17.70      6.08 o
   6  -5   9        4.28        6.78      5.65 o
   7  -5   9      117.06      125.90     11.70 o
   8  -5   9       60.91       85.01     18.04 o
  -7  -4   9       86.07      114.71     12.25 o
  -6  -4   9       48.96       57.87      9.36 o
  -5  -4   9       35.07       49.88     13.84 o
  -4  -4   9      105.30      117.61     10.86 o
  -3  -4   9      272.03      278.80     14.55 o
  -2  -4   9      112.72      118.97     10.63 o
  -1  -4   9       30.61       52.73      7.98 o
   0  -4   9        1.86       50.34     12.35 o
   1  -4   9      420.06      421.16     16.39 o
   2  -4   9      293.85      259.99     13.24 o
   3  -4   9     1340.59     1290.52     27.16 o
   4  -4   9      567.96      516.20     15.03 o
   5  -4   9      926.96      949.59     22.70 o
   6  -4   9      721.61      688.37     23.47 o
   7  -4   9      360.25      363.77     27.08 o
   8  -4   9       91.92       93.97     18.50 o
  -7  -3   9       43.95       46.64      8.43 o
  -6  -3   9       19.06       23.86      7.03 o
  -5  -3   9      456.04      446.13     18.75 o
  -4  -3   9     1039.74     1023.38     30.59 o
  -3  -3   9     2931.04     2908.38     77.56 o
  -2  -3   9      351.64      276.30     13.78 o
  -1  -3   9       18.19       19.28     12.67 o
   0  -3   9       95.86      108.82     10.95 o
   1  -3   9      405.39      460.78     33.18 o
   2  -3   9      462.56      405.43     23.44 o
   3  -3   9        0.34        3.40      5.59 o
   4  -3   9       86.65       82.42      6.69 o
   5  -3   9       94.62      113.25     10.00 o
   6  -3   9       11.70       14.47     11.03 o
   7  -3   9       68.44      116.29     18.04 o
   8  -3   9       32.53       40.70     14.90 o
  -8  -2   9      126.32      114.85     17.87 o
  -7  -2   9       58.26       87.01     15.87 o
  -6  -2   9        8.33       23.06      6.39 o
  -5  -2   9       11.78        9.49      5.50 o
  -4  -2   9        4.71        1.90      5.10 o
  -3  -2   9        5.62        3.00      5.23 o
  -2  -2   9       50.87       56.20      9.19 o
  -1  -2   9      448.38      402.17     15.89 o
   0  -2   9      152.63      149.09     10.56 o
   1  -2   9      418.57      368.84     14.89 o
   2  -2   9      974.26      923.12     88.85 o
   3  -2   9      365.46      383.54     15.66 o
   4  -2   9      144.74      138.41     15.39 o
   5  -2   9      551.37      532.71     20.40 o
   6  -2   9      670.14      692.82     36.33 o
   7  -2   9      203.99      184.54     21.48 o
   8  -2   9       22.91       27.71     14.68 o
  -8  -1   9        5.12       17.95     10.36 o
  -7  -1   9       16.19       26.65     10.91 o
  -6  -1   9      319.92      309.78     16.17 o
  -5  -1   9      282.11      264.13     13.75 o
  -4  -1   9      529.88      476.49     18.20 o
  -3  -1   9     1044.94      980.21     28.09 o
  -2  -1   9     2455.43     2260.14    129.91 o
  -1  -1   9     1309.88     1310.83     26.34 o
   0  -1   9      212.48      217.14      9.97 o
   2  -1   9        0.60        0.81      3.82 o
   3  -1   9        0.09       21.62      6.28 o
   4  -1   9        2.84        1.30      6.02 o
   5  -1   9      262.67      283.85     15.21 o
   6  -1   9       67.81       80.61     10.95 o
   7  -1   9       38.14       59.97     15.24 o
  -8   0   9       73.68       67.91     14.09 o
  -7   0   9       99.58      128.22     17.06 o
  -6   0   9        1.01       -2.39      5.81 o
  -5   0   9      214.88      227.60     26.04 o
  -4   0   9      156.90      168.40     10.79 o
  -3   0   9      864.40      758.67     23.28 o
  -2   0   9      372.27      342.28     10.57 o
  -1   0   9     1072.29     1126.94     28.77 o
   0   0   9     2711.63     2770.04     66.63 o
   1   0   9      943.39      885.00     21.67 o
   2   0   9      255.84      252.08     18.46 o
   3   0   9      602.09      568.65     20.35 o
   4   0   9      780.85      744.85     37.46 o
   5   0   9       40.37       67.46      9.66 o
   6   0   9       69.94       63.74     10.43 o
   7   0   9      670.37      682.00     38.75 o
  -9   1   9       22.73       33.87     10.82 o
  -8   1   9       81.09       74.40     15.19 o
  -7   1   9      353.52      379.18     25.38 o
  -6   1   9       12.75       10.23      9.04 o
  -5   1   9      152.74      183.24     14.13 o
  -4   1   9      171.55      154.69      8.27 o
  -3   1   9       86.19       91.50      5.97 o
  -2   1   9      705.36      715.83     25.68 o
  -1   1   9     2996.98     2991.26     71.68 o
   0   1   9      209.99      221.48      8.69 o
   1   1   9        0.05       36.43     10.99 o
   2   1   9       12.46       14.54      5.74 o
   3   1   9        4.18        1.76      8.11 o
   4   1   9      111.78      127.37     15.47 o
   5   1   9      148.60      127.41     14.52 o
   6   1   9       16.87        8.81      7.62 o
   7   1   9       11.06       14.18     11.08 o
  -9   2   9        1.67       14.98     11.67 o
  -8   2   9      101.29      106.36     17.40 o
  -7   2   9       16.04       17.44     10.74 o
  -6   2   9       84.35       80.34     13.20 o
  -5   2   9      423.16      409.71     13.12 o
  -4   2   9      131.48      138.50      7.26 o
  -3   2   9      109.91      116.59      7.19 o
  -2   2   9      102.34      137.39      6.82 o
  -1   2   9     1576.23     1416.34     28.41 o
   0   2   9     1079.51      983.05     27.57 o
   1   2   9     1579.24     1484.07     38.35 o
   2   2   9      503.52      487.72     19.71 o
   3   2   9      357.07      354.42     16.52 o
   4   2   9      141.30      127.62     11.74 o
   5   2   9       43.22       53.34      9.66 o
   6   2   9       32.66       26.57      9.04 o
  -9   3   9      195.84      262.59     24.19 o
  -8   3   9      229.19      192.35     20.12 o
  -7   3   9      233.19      252.78     18.25 o
  -6   3   9      572.12      569.94     20.93 o
  -5   3   9      198.79      244.17     12.48 o
  -4   3   9      365.10      339.85     11.35 o
  -3   3   9       96.19       81.35      6.10 o
  -2   3   9       69.44       64.22      5.39 o
  -1   3   9      129.45      152.82     10.26 o
   0   3   9       92.70      105.74     17.66 o
   1   3   9      174.46      192.83     11.64 o
   2   3   9        0.34        3.53      5.52 o
   3   3   9       86.08       95.69     15.43 o
   4   3   9       68.95       71.92     10.22 o
   5   3   9      113.32      120.39     12.78 o
  -9   4   9        5.86       36.42     12.82 o
  -8   4   9        8.07        1.39      7.76 o
  -7   4   9       79.29       72.94     19.20 o
  -6   4   9        0.89       -0.30      5.87 o
  -5   4   9      182.67      198.47     23.62 o
  -4   4   9        6.08       21.34      4.94 o
  -3   4   9      257.06      228.50      9.15 o
  -2   4   9      384.15      345.74     14.97 o
  -1   4   9      301.20      328.99     15.02 o
   0   4   9     1048.33      952.95     28.71 o
   1   4   9     1612.64     1500.07     40.40 o
   2   4   9      585.79      500.72     20.36 o
   3   4   9      121.05      113.61     15.89 o
   4   4   9       69.30       67.33     10.31 o
   5   4   9       11.06       23.06     12.99 o
  -9   5   9      252.05      296.59     18.91 o
  -8   5   9      439.14      468.97     21.24 o
  -7   5   9      589.25      585.34     29.99 o
  -6   5   9      306.67      290.79     15.22 o
  -5   5   9        7.06        5.12      4.38 o
  -4   5   9        2.49        4.21      4.46 o
  -3   5   9      138.84      224.69     16.59 o
  -2   5   9        0.07        5.23      4.76 o
  -1   5   9       49.08       50.69      7.88 o
   0   5   9      284.90      287.16     14.78 o
   1   5   9       56.21       56.77     12.03 o
   2   5   9      312.14      288.37     15.89 o
   3   5   9       24.48       25.94      7.98 o
   4   5   9        3.29        2.36      7.44 o
  -8   6   9        6.77        5.91      8.02 o
  -7   6   9       79.74      106.23     21.07 o
  -6   6   9      168.23      150.30     13.14 o
  -5   6   9      289.63      266.24     19.23 o
  -4   6   9      332.99      292.93     20.37 o
  -3   6   9      740.81      685.81     35.35 o
  -2   6   9       62.08       65.37      8.70 o
  -1   6   9        4.57        3.40      5.24 o
   0   6   9       40.49       55.81     13.33 o
   1   6   9      242.66      251.69     15.63 o
   2   6   9      101.20      106.37     11.98 o
   3   6   9       52.17       55.06     10.55 o
  -8   7   9       99.39       99.30     12.76 o
  -7   7   9      111.85      162.62     17.76 o
  -6   7   9      173.68      193.45     21.90 o
  -5   7   9      330.66      296.33     21.94 o
  -4   7   9       89.72       93.03     14.35 o
  -3   7   9       49.15       65.73      9.30 o
  -2   7   9        0.77        4.02      5.50 o
  -1   7   9        0.64       -5.09      4.80 o
   0   7   9       26.68       21.05     10.72 o
   1   7   9       59.57       71.91     17.21 o
   2   7   9       42.98       52.88     10.44 o
  -7   8   9      260.51      282.92     27.25 o
  -6   8   9      138.91      161.11     21.39 o
  -5   8   9      335.94      342.51     24.62 o
  -4   8   9      123.58      111.24     16.30 o
  -3   8   9      168.19      207.70     14.37 o
  -2   8   9       47.95       46.87     16.00 o
  -1   8   9      367.59      333.58     17.70 o
   0   8   9       37.36       42.26     13.48 o
   1   8   9       32.55       42.28      9.60 o
  -6   9   9        8.16       37.82     14.81 o
  -5   9   9        9.31        0.21      7.13 o
  -4   9   9       14.25       17.44      9.38 o
  -3   9   9        1.09       19.18     10.27 o
  -2   9   9        6.12        3.98      6.85 o
   0 -10  10       26.26       19.91     12.03 o
   1 -10  10      125.35      128.57     13.75 o
   2 -10  10      313.71      348.80     19.13 o
   3 -10  10       80.87      100.33     20.88 o
   4 -10  10       20.18       85.31     19.31 o
  -2  -9  10       39.42       44.39     10.73 o
  -1  -9  10       34.62       23.95      8.97 o
   0  -9  10       44.39       44.35      9.93 o
   1  -9  10        7.22       14.14      7.33 o
   2  -9  10      128.61      128.43     19.08 o
   3  -9  10      313.48      303.70     20.37 o
   4  -9  10       64.96       98.93     18.89 o
   5  -9  10      108.39      144.77     18.59 o
   6  -9  10      114.88       98.00     16.38 o
  -3  -8  10       26.43       33.49      9.33 o
  -2  -8  10       33.81       42.60      9.59 o
  -1  -8  10       37.15       31.39      8.44 o
   0  -8  10       12.69       17.06      7.71 o
   1  -8  10      290.08      309.67     16.64 o
   2  -8  10      645.60      701.38     28.46 o
   3  -8  10      301.83      291.01     15.67 o
   5  -8  10       42.51       33.57     10.19 o
   6  -8  10        1.49       -4.58      8.19 o
   7  -8  10        5.64        7.22     10.02 o
  -4  -7  10        2.26        9.01      7.36 o
  -3  -7  10        0.75        8.54      6.69 o
  -2  -7  10        2.00       -1.83     12.03 o
  -1  -7  10        0.06       -4.22      8.93 o
   0  -7  10      116.70      145.62     12.10 o
   1  -7  10      215.35      219.32     13.47 o
   2  -7  10      267.80      246.33     14.60 o
   3  -7  10      148.40      161.33     12.08 o
   4  -7  10      396.11      377.73     23.47 o
   5  -7  10       78.44       82.38     13.11 o
   6  -7  10      177.51      195.74     19.48 o
   7  -7  10      178.18      159.37     18.46 o
  -5  -6  10      219.85      187.60     15.15 o
  -4  -6  10      733.09      698.11     26.35 o
  -3  -6  10      115.59      117.73     11.87 o
  -2  -6  10      176.18      161.41     12.96 o
  -1  -6  10      172.70      142.24     17.93 o
   0  -6  10      351.31      327.12     16.69 o
   1  -6  10       15.04        7.63      9.70 o
   2  -6  10       92.94       74.29     11.99 o
   3  -6  10      169.79      174.71     17.46 o
   4  -6  10       19.42       43.62      8.59 o
   5  -6  10        7.57        6.15      7.34 o
   6  -6  10       14.81       20.60      7.30 o
   7  -6  10       13.95       15.47      7.39 o
  -6  -5  10       94.16      110.18     12.82 o
  -5  -5  10        0.53       -1.38      6.92 o
  -4  -5  10      428.86      377.37     18.71 o
  -3  -5  10       73.30       66.69      9.23 o
  -2  -5  10       33.81       37.94      7.53 o
  -1  -5  10       94.39      115.39     10.90 o
   0  -5  10       96.61      104.51     10.39 o
   1  -5  10      100.05      101.51     10.28 o
   2  -5  10      303.78      283.31     17.93 o
   3  -5  10     1328.32     1331.83     36.21 o
   4  -5  10     2697.29     2719.36     63.62 o
   5  -5  10      464.23      459.47     31.73 o
   6  -5  10      135.75      150.19     11.98 o
   7  -5  10       94.69      141.50     18.93 o
  -6  -4  10      125.48      135.40     24.17 o
  -5  -4  10      607.70      595.92     40.51 o
  -4  -4  10     1010.83      961.46     30.58 o
  -3  -4  10     1293.95     1204.73     69.31 o
  -2  -4  10      483.62      442.80     18.68 o
  -1  -4  10      367.07      304.14     15.16 o
   0  -4  10      156.66      130.39     10.57 o
   1  -4  10        2.33        3.81      6.17 o
   2  -4  10       66.55       99.74     10.82 o
   3  -4  10      769.19      676.56     29.65 o
   4  -4  10        0.97        7.66      4.23 o
   5  -4  10       48.42       43.59     11.60 o
   6  -4  10       52.68       55.98     13.96 o
   7  -4  10       14.82       21.65     13.07 o
  -7  -3  10       60.57       72.62     10.69 o
  -6  -3  10      140.12      159.69     18.67 o
  -5  -3  10        8.11       11.26      6.00 o
  -4  -3  10      173.67      173.36     29.14 o
  -3  -3  10      414.32      421.19     18.07 o
  -2  -3  10      719.89      680.22     50.48 o
  -1  -3  10      418.23      423.11     17.49 o
   0  -3  10      238.30      219.92     12.54 o
   1  -3  10       53.78       68.21      8.75 o
   2  -3  10      145.32      140.07      7.87 o
   3  -3  10      149.91      163.54      8.82 o
   4  -3  10      218.15      227.55      9.82 o
   5  -3  10      581.27      618.35     22.46 o
   6  -3  10      406.65      375.36     26.02 o
   7  -3  10       51.31       69.73     15.96 o
  -7  -2  10       45.87       57.98     14.60 o
  -6  -2  10      602.32      629.60     23.30 o
  -5  -2  10      246.02      239.02     13.65 o
  -4  -2  10     1063.02     1117.75     32.81 o
  -3  -2  10     1653.31     1659.43     42.99 o
  -2  -2  10     2669.90     2584.23     60.76 o
  -1  -2  10      165.97      162.49     13.43 o
   0  -2  10      397.29      449.45     17.23 o
   1  -2  10      268.04      252.61      9.61 o
   2  -2  10      128.35      105.82      7.15 o
   3  -2  10      116.27       90.50      8.06 o
   4  -2  10        3.84       21.84      6.90 o
   5  -2  10      302.73      293.47     15.53 o
   6  -2  10      388.57      370.31     26.14 o
   7  -2  10       41.94       62.56     15.11 o
  -8  -1  10      172.25      171.55     20.29 o
  -7  -1  10       61.25       52.42     13.62 o
  -6  -1  10        9.72       16.91      7.43 o
  -5  -1  10        0.42        0.23      5.12 o
  -4  -1  10       71.58       68.25      8.81 o
  -3  -1  10     1355.92     1394.73     37.40 o
  -2  -1  10     2152.95     2042.22     49.53 o
  -1  -1  10      716.83      646.70     21.20 o
   0  -1  10     1088.62     1098.20     31.43 o
   1  -1  10      277.59      306.65     10.89 o
   2  -1  10      427.62      407.15     15.28 o
   3  -1  10       92.21       94.06      9.33 o
   4  -1  10      422.89      420.46     17.76 o
   5  -1  10      173.60      171.98     13.12 o
   6  -1  10       60.43      109.14     12.14 o
   7  -1  10       83.38      102.33     18.72 o
  -8   0  10      168.96      180.29     20.41 o
  -7   0  10      294.89      288.48     23.22 o
  -6   0  10      307.43      320.31     15.37 o
  -5   0  10      355.30      337.48     15.45 o
  -4   0  10     2199.25     2190.29     53.14 o
  -3   0  10      768.47      742.89     23.63 o
  -2   0  10     1090.16     1094.79     30.66 o
  -1   0  10     2484.06     2481.28     56.85 o
   0   0  10      527.66      541.89     14.60 o
   1   0  10       27.01       35.98      6.32 o
   3   0  10       32.98       26.90      8.47 o
   4   0  10       16.73       11.89      6.70 o
   5   0  10       10.08       19.19      7.63 o
   6   0  10      322.15      331.19     17.95 o
  -8   1  10        0.17        9.25     10.31 o
  -7   1  10       86.59       63.24     14.52 o
  -6   1  10       19.90       13.16      9.68 o
  -5   1  10       63.44       71.01      8.46 o
  -4   1  10      360.26      345.37     23.22 o
  -3   1  10      882.30      902.14     20.85 o
  -2   1  10     1330.25     1335.49     48.60 o
  -1   1  10      853.77      885.85     20.45 o
   0   1  10     1032.16      932.58     26.60 o
   1   1  10      614.05      542.05     24.15 o
   2   1  10      483.27      477.73     18.58 o
   3   1  10      172.38      167.53     11.74 o
   4   1  10       73.38       94.74     10.51 o
   5   1  10       23.33       28.47      8.51 o
   6   1  10        0.37       -3.76     13.96 o
  -8   2  10      295.32      309.66     24.74 o
  -7   2  10      358.34      279.61     21.82 o
  -6   2  10      385.58      355.24     23.60 o
  -5   2  10      332.93      294.19     13.69 o
  -4   2  10      411.37      428.28     13.02 o
  -3   2  10      167.15      175.10     16.34 o
  -2   2  10      165.45      158.58      7.80 o
  -1   2  10      243.97      249.87     12.34 o
   0   2  10      116.51      118.38      9.68 o
   1   2  10       12.62        8.18      5.32 o
   2   2  10       26.58       26.05      6.70 o
   3   2  10        4.71        2.87      5.65 o
   4   2  10      112.07      110.85     11.59 o
   5   2  10       26.05       20.56      8.18 o
   6   2  10        1.33       13.15      8.76 o
  -8   3  10        1.11       -2.63      9.59 o
  -7   3  10       22.91       22.96     11.16 o
  -6   3  10       77.39       61.69      8.84 o
  -5   3  10       79.23       85.43      7.19 o
  -4   3  10      140.39      153.99      8.10 o
  -3   3  10      227.73      216.75      9.29 o
  -2   3  10      600.44      602.67     20.41 o
  -1   3  10     1784.76     1736.50     44.23 o
   0   3  10     1560.21     1544.06     40.63 o
   1   3  10     1039.74      985.98     29.82 o
   2   3  10      150.08      136.16     11.42 o
   3   3  10      182.16      191.04     13.44 o
   4   3  10       89.91       85.72     11.13 o
   5   3  10        6.41        4.07      7.49 o
  -8   4  10      197.52      185.39     20.29 o
  -7   4  10      293.34      311.74     16.68 o
  -6   4  10      982.90      940.32     29.11 o
  -5   4  10      430.39      400.44     22.96 o
  -4   4  10       83.73       80.79      6.52 o
  -3   4  10      127.29      109.31      9.52 o
  -2   4  10        0.10        5.62      9.83 o
  -1   4  10       49.61       39.56      7.51 o
   0   4  10      339.26      331.75     22.92 o
   1   4  10       85.09      102.25     10.27 o
   2   4  10      123.75      126.73     11.69 o
   3   4  10       88.60       97.00     11.48 o
   4   4  10       93.72      102.38     12.30 o
  -8   5  10        0.44        4.78      7.16 o
  -7   5  10       16.72       38.28      8.92 o
  -6   5  10      147.48      189.85     17.19 o
  -5   5  10        9.69       24.36      7.05 o
  -4   5  10        4.32        1.27      6.66 o
  -3   5  10      291.19      316.26     15.49 o
  -2   5  10      715.16      672.21     23.37 o
  -1   5  10        6.69        1.02      4.96 o
   0   5  10       13.51        8.15      6.03 o
   1   5  10      225.13      211.07     14.39 o
   2   5  10      177.49      184.29     14.06 o
   3   5  10       87.42       91.86     12.88 o
  -8   6  10      102.97       94.81     12.24 o
  -7   6  10      172.99      163.98     13.69 o
  -6   6  10       80.30       77.12     16.85 o
  -5   6  10      227.48      224.48     19.44 o
  -4   6  10      215.96      284.32     20.92 o
  -3   6  10      194.15      195.06     13.26 o
  -2   6  10       46.84       66.69      9.13 o
  -1   6  10      120.62       97.10     17.06 o
   0   6  10      456.81      431.13     19.73 o
   1   6  10       47.24       36.69      8.49 o
   2   6  10       50.72       50.77      9.35 o
  -7   7  10       75.52       84.54     18.04 o
  -6   7  10      164.29      170.79     21.01 o
  -5   7  10       83.41       74.87     13.54 o
  -4   7  10      120.16      133.31     16.89 o
  -3   7  10      124.04      125.07     11.99 o
  -2   7  10       64.95       56.83      9.52 o
  -1   7  10      138.35      152.21     13.14 o
   0   7  10       40.64       48.21     11.69 o
   1   7  10       57.06       60.81     10.96 o
  -6   8  10        7.64       40.70     14.85 o
  -5   8  10       50.69       54.58     12.61 o
  -4   8  10       74.80       70.96     14.68 o
  -3   8  10        1.33       -2.59      6.58 o
  -2   8  10       29.52       33.64      8.68 o
  -1   8  10        8.53        8.89      8.55 o
   1 -10  11        1.87        2.99      8.72 o
   2 -10  11       20.11       47.40     10.14 o
   3 -10  11      160.75      150.84     23.68 o
   4 -10  11       38.56       51.78     18.80 o
  -1  -9  11      712.26      684.84     27.68 o
   0  -9  11      117.90      149.65     14.77 o
   1  -9  11       90.81       97.83     12.37 o
   2  -9  11      198.86      172.26     14.52 o
   3  -9  11      235.59      288.36     16.87 o
   4  -9  11       97.96      133.69     20.80 o
  -3  -8  11       24.16       27.41      9.20 o
  -2  -8  11       67.05       64.45     11.23 o
  -1  -8  11       17.62       11.55      7.79 o
   0  -8  11        3.45        5.83     10.44 o
   1  -8  11       23.12       27.11      8.39 o
   2  -8  11       60.84       49.61      9.29 o
   3  -8  11      208.98      230.34     15.13 o
   4  -8  11      178.12      212.21     23.26 o
   5  -8  11      191.17      166.29     19.27 o
   6  -8  11       36.20       29.96     10.74 o
  -4  -7  11       14.68       19.22      8.23 o
  -3  -7  11       46.95       64.31     10.52 o
  -2  -7  11       98.88      105.66     15.36 o
  -1  -7  11      159.72      176.64     20.54 o
   0  -7  11      238.00      193.46     15.30 o
   1  -7  11      192.62      229.66     15.09 o
   2  -7  11      146.17      163.09     13.12 o
   3  -7  11       72.15       71.07     10.16 o
   4  -7  11       23.96       60.52     16.00 o
   5  -7  11        3.68       17.57      8.62 o
   6  -7  11       21.32       25.08     10.02 o
  -5  -6  11        0.31        2.25      8.72 o
  -4  -6  11       19.24       16.42      7.51 o
  -3  -6  11        6.14        0.57      9.25 o
  -2  -6  11        0.31        2.71      6.58 o
  -1  -6  11       41.58       47.77      8.61 o
   0  -6  11       86.88      105.95     18.97 o
   1  -6  11      141.07      147.34     13.62 o
   2  -6  11       66.14       78.45     25.15 o
   3  -6  11      306.34      312.47     16.08 o
   4  -6  11     1239.97     1182.08     34.72 o
   5  -6  11      493.00      469.49     26.99 o
   6  -6  11      204.09      225.96     19.86 o
  -5  -5  11      103.31      114.65     12.34 o
  -4  -5  11      171.62      190.03     14.58 o
  -3  -5  11       54.20       60.38      9.13 o
  -2  -5  11      111.66      122.02     11.95 o
  -1  -5  11      345.46      311.81     42.76 o
   0  -5  11      538.28      493.65     20.14 o
   1  -5  11       36.70       32.97      9.91 o
   2  -5  11        2.63       17.53      6.54 o
   3  -5  11      431.46      435.71     18.41 o
   4  -5  11      162.56      177.00     12.47 o
   5  -5  11        0.04       -3.65      6.79 o
   6  -5  11        2.16        8.02     10.53 o
   7  -5  11       96.23      136.28     19.61 o
  -6  -4  11      229.87      254.45     16.72 o
  -5  -4  11      257.69      255.14     15.68 o
  -4  -4  11      173.38      170.55     15.09 o
  -3  -4  11      339.84      346.95     28.73 o
  -2  -4  11        2.62        6.54      8.49 o
  -1  -4  11        5.94       -3.90      6.23 o
   0  -4  11       72.72      129.82     13.11 o
   1  -4  11      458.12      463.25     18.99 o
   2  -4  11       66.35       70.77      9.46 o
   3  -4  11       76.10       71.68      9.47 o
   4  -4  11       76.38       76.47      9.60 o
   5  -4  11      306.94      331.33     16.57 o
   6  -4  11      391.95      393.95     26.91 o
   7  -4  11      170.34      127.45     19.44 o
  -7  -3  11       99.40      115.78     12.41 o
  -6  -3  11       26.28       23.69      8.28 o
  -5  -3  11      271.78      289.31     20.80 o
  -4  -3  11       21.51       25.13      7.35 o
  -3  -3  11      127.78      135.70     13.22 o
  -2  -3  11      140.69      137.52     11.39 o
  -1  -3  11      256.36      234.25     13.49 o
   0  -3  11      119.92      130.70     11.06 o
   1  -3  11       57.00      183.14     18.17 o
   2  -3  11        3.12        0.74      6.83 o
   3  -3  11       78.52      107.52      9.24 o
   4  -3  11        5.90       10.24      6.32 o
   5  -3  11       62.47       71.25      9.57 o
   6  -3  11      118.49      137.89     17.87 o
   7  -3  11       51.96       71.98     16.04 o
  -7  -2  11        5.36       14.39     10.78 o
  -6  -2  11       19.94       24.85      7.45 o
  -5  -2  11        0.43       -3.41      5.44 o
  -4  -2  11       17.05       18.03      6.48 o
  -3  -2  11     1014.72      960.15     29.74 o
  -2  -2  11      856.09      814.49     30.41 o
  -1  -2  11      503.41      473.76     18.58 o
   0  -2  11      120.40      120.38     10.69 o
   1  -2  11      219.32      181.86     38.45 o
   2  -2  11        9.35       23.38      8.68 o
   3  -2  11      124.38      116.42      9.76 o
   4  -2  11      217.19      238.10     13.73 o
   5  -2  11      389.38      417.12     19.12 o
   6  -2  11       73.24       81.66     15.70 o
   7  -2  11       38.06       52.20     15.75 o
  -7  -1  11      320.75      350.61     26.74 o
  -6  -1  11      456.41      438.01     18.81 o
  -5  -1  11      276.98      291.31     15.03 o
  -4  -1  11     1163.89     1084.55     42.72 o
  -3  -1  11      151.25      139.68     11.38 o
  -2  -1  11        9.37       13.38      9.49 o
  -1  -1  11       59.01       79.42      9.35 o
   0  -1  11      410.69      280.88     47.07 o
   1  -1  11        1.14       17.77      4.55 o
   2  -1  11        0.90        4.52     15.00 o
   3  -1  11      155.58      178.39     11.87 o
   4  -1  11        2.02       -0.23      6.04 o
   5  -1  11       28.98       33.49      8.36 o
   6  -1  11       74.15       91.51     24.32 o
  -8   0  11        4.63       11.42     11.12 o
  -7   0  11       35.70       63.71     14.90 o
  -6   0  11      113.96      135.27     11.61 o
  -5   0  11       38.39       52.06      7.97 o
  -4   0  11      632.06      684.62     25.08 o
  -3   0  11      252.34      235.40     13.23 o
  -2   0  11     1743.14     1719.02     43.86 o
  -1   0  11     1694.87     1758.42     35.14 o
   0   0  11      501.58      526.49     25.47 o
   1   0  11      344.52      332.87     28.10 o
   2   0  11      269.00      235.38     12.64 o
   3   0  11        9.26       16.93      6.54 o
   4   0  11        3.88       16.45      7.07 o
   5   0  11        3.63       12.43      7.37 o
   6   0  11        8.02       13.81      8.51 o
  -8   1  11      121.01      134.67     19.01 o
  -7   1  11      813.01      707.30     37.18 o
  -6   1  11       95.50       98.17     15.53 o
  -5   1  11        2.46        2.95      5.45 o
  -4   1  11       77.66       93.23      9.44 o
  -3   1  11      532.48      532.58     19.73 o
  -2   1  11       46.78       54.05      5.79 o
  -1   1  11      217.84      216.45     11.60 o
   0   1  11      127.77      122.45      9.69 o
   1   1  11       12.92       14.53      5.34 o
   2   1  11        0.26        4.01      5.54 o
   3   1  11       24.65       38.99      7.92 o
   4   1  11      157.58      166.46     13.24 o
   5   1  11       80.31      110.21     22.54 o
  -8   2  11       23.98       29.50     13.03 o
  -7   2  11       38.93       31.19     11.84 o
  -6   2  11      208.41      215.01     20.24 o
  -5   2  11      622.02      572.59     20.49 o
  -4   2  11      439.50      410.26     26.46 o
  -3   2  11      183.93      181.15     10.65 o
  -2   2  11      239.70      244.33     12.45 o
  -1   2  11     2137.41     2044.02     50.41 o
   0   2  11     1211.24     1180.22     33.21 o
   1   2  11      867.17      807.80     26.06 o
   2   2  11      163.83      168.35     12.73 o
   3   2  11       88.30       97.82     11.07 o
   4   2  11        0.80       -0.56      6.79 o
   5   2  11        2.33        5.91      7.27 o
  -8   3  11       78.18       94.09     16.55 o
  -7   3  11      108.47      150.03     18.50 o
  -6   3  11      282.88      235.34     20.29 o
  -5   3  11      539.65      483.86     18.63 o
  -4   3  11       47.33       50.29      5.80 o
  -3   3  11      140.54      153.96     19.82 o
  -2   3  11       42.52       54.66     15.66 o
  -1   3  11      596.35      652.65     22.63 o
   0   3  11      239.69      220.39     23.73 o
   1   3  11      115.90      110.57     10.59 o
   2   3  11      158.88      167.18     14.22 o
   3   3  11       79.62       80.66     18.78 o
   4   3  11       20.08       27.21      9.55 o
  -8   4  11        1.17       18.76     10.74 o
  -7   4  11       61.95       76.61     13.96 o
  -6   4  11       79.50       91.26     13.65 o
  -5   4  11      422.83      422.59     24.32 o
  -4   4  11       56.48       56.32      7.60 o
  -3   4  11      285.25      305.75     14.62 o
  -2   4  11      554.57      502.47     19.36 o
  -1   4  11      400.56      361.13     16.61 o
   0   4  11      285.87      310.12     15.96 o
   1   4  11      523.62      492.71     20.71 o
   2   4  11       94.69      101.59     14.58 o
   3   4  11       56.27       49.56      9.75 o
   4   4  11      141.84      162.13     14.96 o
  -8   5  11        2.55       19.61     10.36 o
  -7   5  11      137.62      162.14     13.78 o
  -6   5  11      193.31      182.59     13.52 o
  -5   5  11      106.37       95.62     13.20 o
  -4   5  11       19.84       19.26      6.37 o
  -3   5  11        6.19       19.27      7.96 o
  -2   5  11        0.55        3.29      5.54 o
  -1   5  11       69.99       66.26      9.62 o
   0   5  11      681.02      581.40     22.92 o
   1   5  11      857.80      887.11     30.31 o
   2   5  11      210.91      203.43     15.44 o
   3   5  11       32.65       22.65      9.11 o
  -7   6  11        6.89        6.92     13.92 o
  -6   6  11      174.92      180.51     21.26 o
  -5   6  11      408.21      360.97     24.36 o
  -4   6  11      501.76      482.10     28.56 o
  -3   6  11      190.50      224.91     14.54 o
  -2   6  11      197.27      201.36     14.13 o
  -1   6  11      229.82      208.74     14.79 o
   0   6  11      358.90      315.99     17.76 o
   1   6  11      107.55      106.71     12.44 o
   2   6  11       64.65       67.02     11.41 o
  -6   7  11        4.09       35.52     13.33 o
  -5   7  11       35.12       20.97      8.87 o
  -4   7  11      132.10      138.23     17.78 o
  -3   7  11        2.01        2.57      7.92 o
  -2   7  11      106.96       98.50     11.59 o
  -1   7  11       50.21       62.84     10.52 o
   0   7  11      143.70      158.01     14.68 o
  -5   8  11      163.31      177.11     20.67 o
  -4   8  11      181.02      164.55     20.37 o
  -3   8  11      284.97      282.41     25.00 o
  -2   8  11      166.67      163.88     18.40 o
   0  -9  12       34.34       29.75      9.45 o
   1  -9  12       18.39       33.17      9.23 o
   2  -9  12      159.96      179.35     15.20 o
   3  -9  12       73.17       71.77     20.08 o
   4  -9  12        2.40        9.89     16.04 o
  -2  -8  12       38.11       49.98     10.77 o
  -1  -8  12      103.58      100.65     12.94 o
   0  -8  12      309.65      314.29     18.00 o
   1  -8  12      326.35      320.18     24.62 o
   2  -8  12      146.31      164.34     13.86 o
   3  -8  12       45.50       51.36     14.18 o
   4  -8  12       19.54       49.66     17.15 o
   5  -8  12        0.07       32.13     14.22 o
  -3  -7  12        2.67        5.66      6.94 o
  -2  -7  12        5.18       10.85      7.64 o
  -1  -7  12       26.61       26.16     10.50 o
   0  -7  12        1.53        2.03      6.36 o
   1  -7  12       64.24       95.29     11.92 o
   2  -7  12      190.65      198.61     14.52 o
   3  -7  12      182.02      197.74     19.82 o
   4  -7  12      318.24      318.78     27.67 o
   5  -7  12       20.96       59.29     16.34 o
   6  -7  12       24.06       20.71     10.78 o
  -4  -6  12       71.61       77.80     11.62 o
  -3  -6  12       38.66       27.50      8.54 o
  -2  -6  12      282.81      239.10     16.18 o
  -1  -6  12      197.77      212.59     28.80 o
   0  -6  12      910.79      799.08     27.89 o
   1  -6  12      566.68      521.34     21.64 o
   2  -6  12      124.96       98.88     11.07 o
   3  -6  12       27.97       49.37     11.40 o
   4  -6  12        0.32       39.07      8.84 o
   5  -6  12      100.74      103.86     16.30 o
  -5  -5  12      139.70      137.64     38.79 o
  -4  -5  12       42.09       52.48     13.24 o
  -3  -5  12        7.75       19.84      7.07 o
  -2  -5  12       47.81       60.72      9.39 o
  -1  -5  12       27.82       23.79     21.75 o
   0  -5  12       20.79       27.81      8.07 o
   1  -5  12       15.29       16.58      7.72 o
   2  -5  12      200.11      207.45     13.62 o
   3  -5  12      249.19      227.30     14.38 o
   4  -5  12      484.89      461.17     19.69 o
   5  -5  12      109.84      152.54     17.83 o
  -6  -4  12       74.31       88.36     17.36 o
  -5  -4  12       60.90       59.87      9.93 o
  -4  -4  12       15.87       33.22      8.01 o
  -3  -4  12       59.93       67.16     10.08 o
  -2  -4  12      257.59      271.12     15.05 o
  -1  -4  12       24.18       25.90      8.39 o
   0  -4  12        1.09       29.06     11.67 o
   1  -4  12      288.16      242.79     14.34 o
   2  -4  12      224.66      221.24     13.96 o
   3  -4  12       17.71       16.96      7.98 o
   4  -4  12      146.25      134.33     16.89 o
   5  -4  12       92.86      111.58     16.13 o
   6  -4  12      122.56      134.24     18.12 o
  -6  -3  12        1.74       -0.28      6.27 o
  -5  -3  12       11.87       18.11      6.99 o
  -4  -3  12        9.93       10.84      6.98 o
  -3  -3  12       46.53       53.93      9.21 o
  -2  -3  12        3.68        5.13      5.97 o
  -1  -3  12      149.01      200.71     12.88 o
   0  -3  12      486.35      460.00     19.03 o
   1  -3  12      407.61      445.72     18.46 o
   2  -3  12      153.61      147.87     24.04 o
   3  -3  12      189.61      224.14     20.03 o
   4  -3  12      121.30      139.85     22.15 o
   5  -3  12      245.19      276.28     20.01 o
   6  -3  12      103.71      113.36     17.53 o
  -7  -2  12       89.51      103.60     19.18 o
  -6  -2  12      190.41      197.85     14.37 o
  -5  -2  12      377.99      334.53     21.96 o
  -4  -2  12      430.51      406.80     18.56 o
  -3  -2  12       95.53      108.55     11.20 o
  -2  -2  12        1.91        4.88      6.13 o
  -1  -2  12      143.12      153.81     12.05 o
   0  -2  12       86.59      146.98     16.68 o
   1  -2  12       74.59       24.30     28.03 o
   2  -2  12       12.57       21.77     10.87 o
   3  -2  12        0.25       -1.37      5.28 o
   4  -2  12        2.56       14.67      7.07 o
   5  -2  12       87.12      119.70     13.31 o
   6  -2  12      271.71      283.64     24.36 o
  -7  -1  12        0.99       11.33     11.54 o
  -6  -1  12       10.12       14.37      6.74 o
  -5  -1  12       39.35       49.22      8.60 o
  -4  -1  12       47.76       61.76     10.27 o
  -3  -1  12        1.29        9.49      6.61 o
  -2  -1  12        7.03       12.50      6.63 o
  -1  -1  12        8.20        4.18      6.65 o
   0  -1  12      548.18      557.94     35.04 o
   1  -1  12      827.93      733.48     36.03 o
   2  -1  12      387.67      372.57     15.92 o
   3  -1  12      101.17      108.83     10.36 o
   4  -1  12       64.91       78.14      9.95 o
   5  -1  12       54.68       66.16     10.46 o
   6  -1  12        0.32       -3.34     13.39 o
  -7   0  12      280.74      309.91     26.61 o
  -6   0  12      480.57      490.67     20.44 o
  -5   0  12        2.69       -0.51      5.73 o
  -4   0  12       47.29       51.30      8.61 o
  -3   0  12       62.29       47.49      8.29 o
  -2   0  12       19.12       42.72      8.44 o
  -1   0  12       46.17       51.03     14.11 o
   0   0  12      128.60      148.12     18.42 o
   1   0  12        3.76        5.58      5.18 o
   2   0  12      130.43      151.21     17.66 o
   3   0  12       12.14       19.84      9.76 o
   4   0  12       48.20       71.18     10.21 o
   5   0  12       90.82       89.49     19.37 o
  -7   1  12        0.10        5.73     10.10 o
  -6   1  12      237.18      272.86     23.60 o
  -5   1  12      392.86      389.78     17.58 o
  -4   1  12     1123.27     1096.58     32.37 o
  -3   1  12      219.35      218.39     13.02 o
  -2   1  12       11.45       13.93      7.08 o
  -1   1  12        4.52       47.83      6.75 o
   0   1  12      263.06      236.46     12.93 o
   1   1  12      186.72      180.12     12.23 o
   2   1  12      253.08      244.03     13.94 o
   3   1  12       97.58       94.94     10.57 o
   4   1  12       48.38       73.24     10.66 o
   5   1  12        6.03       -4.06     10.48 o
  -7   2  12      133.12      135.39     18.67 o
  -6   2  12      127.58      159.84     18.59 o
  -5   2  12      508.79      514.73     19.92 o
  -4   2  12       97.15      107.38     10.09 o
  -3   2  12      237.38      267.47     13.92 o
  -2   2  12       13.14        8.89      4.98 o
  -1   2  12      212.36      190.34     11.74 o
   0   2  12      325.31      326.31     15.47 o
   1   2  12       25.78       41.66     10.46 o
   2   2  12      213.89      216.66     22.81 o
   3   2  12      135.73      135.80     12.60 o
   4   2  12       66.89       65.69     10.69 o
  -7   3  12       85.27       63.03     14.73 o
  -6   3  12      484.09      487.49     29.12 o
  -5   3  12      431.68      403.16     21.05 o
  -4   3  12      291.83      309.83     22.54 o
  -3   3  12      162.88      169.89     11.57 o
  -2   3  12      429.83      410.08     17.39 o
  -1   3  12       63.59       76.77     12.20 o
   0   3  12        2.71        2.69      7.79 o
   1   3  12      515.45      482.27     20.10 o
   2   3  12      447.02      392.53     18.91 o
   3   3  12       48.75       42.24      8.90 o
   4   3  12       11.24       12.22      7.71 o
  -7   4  12      164.60      163.40     18.25 o
  -6   4  12      135.78      141.03     16.76 o
  -4   4  12       13.55       21.63      6.90 o
  -3   4  12       11.74       17.77     13.62 o
  -2   4  12        0.09       43.35      8.30 o
  -1   4  12       91.70       83.75     10.13 o
   0   4  12      140.93      132.12     12.73 o
   1   4  12       72.11       69.37     10.05 o
   2   4  12       86.41       92.63     11.52 o
   3   4  12       68.84       66.19     11.32 o
  -7   5  12       11.16       42.99     13.07 o
  -6   5  12       87.75      123.85     18.55 o
  -5   5  12      425.17      376.55     23.98 o
  -4   5  12      991.83     1003.27     31.62 o
  -3   5  12      573.88      575.71     31.05 o
  -2   5  12      482.12      474.04     20.14 o
  -1   5  12       11.66       44.42      8.66 o
   0   5  12        4.74        1.18      6.45 o
   1   5  12        1.84        3.12      6.86 o
   2   5  12       53.23       54.41     10.72 o
  -6   6  12       20.20       57.21     15.75 o
  -5   6  12        2.04        5.52      7.30 o
  -4   6  12        8.59       16.09      8.74 o
  -3   6  12        4.32       -8.12      5.41 o
  -2   6  12      124.55      128.85     12.59 o
  -1   6  12        2.83        0.06      6.43 o
   0   6  12      101.33       84.74     11.66 o
  -5   7  12      114.33       96.73     15.92 o
  -4   7  12      333.35      312.97     24.19 o
  -3   7  12      238.83      252.14     16.83 o
  -2   7  12      167.60      163.12     14.52 o
  -1   7  12      168.53      178.03     19.52 o
  -1  -8  13       82.18       83.82     12.65 o
   0  -8  13       79.04       75.05     11.99 o
   1  -8  13      136.02      148.73     14.43 o
   2  -8  13       69.85       83.79     12.73 o
   3  -8  13       64.00       83.22     15.36 o
   4  -8  13       52.55       60.82     18.93 o
  -2  -7  13       32.10       17.88      9.00 o
  -1  -7  13      141.68      145.28     14.14 o
   0  -7  13      329.61      285.20     17.17 o
   1  -7  13      328.14      339.17     18.87 o
   2  -7  13       47.82       58.16     10.25 o
   3  -7  13       10.00       22.95     11.08 o
   4  -7  13        9.60       21.90     15.75 o
   5  -7  13       90.35       99.48     19.01 o
  -3  -6  13      213.72      155.68     21.18 o
  -2  -6  13       36.48       41.57      9.78 o
  -1  -6  13       86.54       88.79     12.30 o
   0  -6  13       78.76       98.60     12.00 o
   1  -6  13      376.06      345.99     18.52 o
   2  -6  13      234.18      233.89     15.58 o
   3  -6  13      194.02      211.33     14.88 o
   4  -6  13      515.90      504.59     21.97 o
   5  -6  13      355.72      335.29     25.85 o
  -4  -5  13      174.27      166.99     14.94 o
  -3  -5  13      161.71      185.36     20.39 o
  -2  -5  13      277.99      280.92     21.03 o
  -1  -5  13       64.28       86.13     12.73 o
   0  -5  13       15.87       15.34      8.03 o
   1  -5  13       37.41       42.56      9.43 o
   2  -5  13       56.57       51.58      9.60 o
   3  -5  13       57.16      101.66     11.55 o
   4  -5  13       35.25       33.19      9.29 o
  -5  -4  13        3.27        1.13     15.49 o
  -4  -4  13       11.05        8.73      7.17 o
  -3  -4  13       44.17       51.42     12.99 o
  -2  -4  13      281.03      287.34     18.61 o
  -1  -4  13      501.28      495.12     21.10 o
   0  -4  13      435.26      393.27     18.39 o
   1  -4  13      577.84      519.54     21.29 o
   2  -4  13      543.06      483.45     34.08 o
   3  -4  13      465.32      433.43     19.31 o
   4  -4  13      199.48      188.57     19.91 o
  -6  -3  13       89.66      105.82     13.41 o
  -5  -3  13      239.76      234.56     15.76 o
  -4  -3  13       55.34       56.33      9.86 o
  -3  -3  13      330.72      350.91     18.11 o
  -2  -3  13      101.29       96.14     11.41 o
  -1  -3  13      126.97      134.24     16.89 o
   0  -3  13       13.79       15.41      8.22 o
   1  -3  13       10.01        6.81      9.25 o
   2  -3  13        1.59        9.31      7.87 o
   3  -3  13        0.45       16.38     11.42 o
   4  -3  13       69.40       72.02     15.41 o
   5  -3  13       42.98       69.35     16.17 o
  -6  -2  13        1.92       16.72      7.43 o
  -5  -2  13       46.51       46.07      9.25 o
  -4  -2  13       10.29       15.68      6.80 o
  -3  -2  13       44.63       55.73     14.39 o
  -2  -2  13      384.42      386.23     17.98 o
  -1  -2  13      568.64      538.80     21.15 o
   0  -2  13      404.57      416.45     18.29 o
   1  -2  13      942.99      991.61     45.24 o
   2  -2  13      606.96      621.48     34.21 o
   3  -2  13      550.40      473.53     29.75 o
   4  -2  13      187.38      196.97     13.78 o
   5  -2  13      221.36      260.42     16.02 o
  -6  -1  13      344.28      348.75     18.32 o
  -5  -1  13      159.81      159.29     12.94 o
  -4  -1  13      222.74      239.01     14.81 o
  -3  -1  13      554.84      505.32     30.20 o
  -2  -1  13       82.71       87.06     10.38 o
  -1  -1  13       29.59       57.24      9.30 o
   0  -1  13      277.59      249.05     21.82 o
   1  -1  13        1.13       24.91     11.97 o
   2  -1  13       16.54       15.24     10.74 o
   3  -1  13       46.76       62.81      9.43 o
   4  -1  13        5.64       15.48      7.31 o
   5  -1  13       71.89       70.28     10.67 o
  -7   0  13       50.22       70.79     17.36 o
  -6   0  13       21.22       31.64      7.90 o
  -5   0  13       78.71       92.25     11.46 o
  -4   0  13      244.64      256.11     30.20 o
  -3   0  13      421.72      429.32     18.52 o
  -2   0  13       33.33       59.55      9.58 o
  -1   0  13       17.69       20.54     10.23 o
   0   0  13      265.64      283.09     22.24 o
   1   0  13      248.65      250.58     22.11 o
   2   0  13      295.53      297.23     15.46 o
   3   0  13      230.81      207.72     14.02 o
   4   0  13      215.20      229.64     15.70 o
   5   0  13       34.06       51.26     10.32 o
  -7   1  13      157.31      165.40     20.88 o
  -6   1  13       99.69      108.18     17.32 o
  -5   1  13      348.57      380.01     24.19 o
  -4   1  13      278.94      297.99     15.92 o
  -3   1  13      135.36      151.33     14.54 o
  -2   1  13      254.48      255.16     21.73 o
  -1   1  13      116.95      114.93     16.47 o
   0   1  13        4.52        7.31      5.59 o
   1   1  13       15.46       41.71     14.20 o
   2   1  13      135.35      136.46     12.00 o
   3   1  13      104.87      127.59     12.31 o
   4   1  13       23.04       19.87      8.21 o
  -7   2  13       46.46       57.25     14.73 o
  -6   2  13      187.06      252.32     22.54 o
  -5   2  13      162.27      179.47     12.65 o
  -4   2  13      505.04      462.20     19.27 o
  -3   2  13      392.64      410.67     26.40 o
  -2   2  13      265.17      319.04     23.85 o
  -1   2  13       72.94       71.87      9.06 o
   0   2  13       30.83       31.54     12.33 o
   1   2  13      284.01      277.21     15.21 o
   2   2  13      444.85      410.67     19.13 o
   3   2  13       74.68       77.55     11.00 o
  -7   3  13      254.42      315.51     26.10 o
  -6   3  13      235.36      283.51     23.51 o
  -4   3  13       14.55       20.88     11.16 o
  -3   3  13        1.82        5.52     10.23 o
  -2   3  13       44.26       51.42      8.28 o
  -1   3  13       10.38       56.40     12.27 o
   0   3  13       59.90       70.37      9.87 o
   1   3  13      181.83      177.01     26.89 o
   2   3  13        6.95       -1.27      6.85 o
   3   3  13      104.07      104.72     13.11 o
  -4   4  13      201.71      209.71     20.84 o
  -3   4  13      384.61      407.23     23.77 o
  -2   4  13      833.33      795.48     48.17 o
  -1   4  13      294.71      296.08     18.50 o
   0   4  13      111.05      100.98     11.36 o
   1   4  13       74.30       92.35     11.81 o
   2   4  13       12.37       17.94      8.19 o
  -4   5  13       16.56       30.64      7.96 o
  -3   5  13        2.65       -1.84     13.48 o
  -2   5  13       30.20       41.02      8.54 o
  -1   5  13      104.92      118.94     12.63 o
   0   5  13        2.87       -9.02      8.09 o
   1   5  13       22.12       38.20      9.46 o
  -5   6  13      126.81      164.29     18.93 o
  -4   6  13      121.48      140.48     18.21 o
  -3   6  13      184.50      181.99     14.64 o
  -2   6  13      172.05      164.97     31.17 o
  -1   6  13       88.36       61.31     10.46 o
   1  -8  14       99.32      111.07     17.55 o
   2  -8  14        6.32       24.71      9.14 o
  -1  -7  14       88.14       93.36     12.65 o
   0  -7  14       80.65       88.30     12.56 o
   1  -7  14       80.86       78.23     12.24 o
   2  -7  14       61.94       68.14     11.30 o
   3  -7  14       18.31       48.46     10.32 o
   4  -7  14      170.64      147.66     22.75 o
  -3  -6  14      247.85      244.82     17.92 o
  -2  -6  14      152.24      139.75     14.14 o
  -1  -6  14      120.05      119.93     25.72 o
   0  -6  14      102.36      126.00     13.14 o
   1  -6  14       87.50      101.01     12.25 o
   2  -6  14        5.33       29.45      9.19 o
   3  -6  14        0.18        8.42      7.84 o
   4  -6  14       46.16       38.11     10.38 o
  -4  -5  14        6.74        8.26      7.34 o
  -3  -5  14       20.51       12.68      9.78 o
  -2  -5  14       78.19       78.45     11.36 o
  -1  -5  14      117.15      154.71     13.85 o
   0  -5  14      339.90      371.66     23.70 o
   1  -5  14      379.98      327.00     17.99 o
   2  -5  14      299.40      280.50     16.92 o
   3  -5  14       18.95       16.45      8.57 o
   4  -5  14        5.58       29.45     12.65 o
  -4  -4  14      105.40      127.86     13.66 o
  -3  -4  14      115.23      140.83     14.62 o
  -2  -4  14      146.99      165.16     19.88 o
  -1  -4  14       85.54       95.62     12.30 o
   0  -4  14       20.80       25.06      9.37 o
   1  -4  14        0.11       -2.19      7.22 o
   2  -4  14       14.07       76.88     10.95 o
   3  -4  14        1.86       -6.11      9.93 o
   4  -4  14       23.05       38.71     13.54 o
  -5  -3  14        0.60        0.59      6.28 o
  -4  -3  14       19.41       32.15      8.16 o
  -3  -3  14       12.13       13.98      9.15 o
  -2  -3  14      483.71      469.49     21.12 o
  -1  -3  14      241.75      218.56     14.62 o
   0  -3  14      284.99      296.58     16.91 o
   1  -3  14      490.29      476.21     20.65 o
   2  -3  14      426.15      351.67     25.97 o
   3  -3  14      173.99      182.46     21.14 o
   4  -3  14       60.00       72.92     16.04 o
   5  -3  14       51.19       89.76     18.00 o
  -5  -2  14      164.67      194.14     15.28 o
  -4  -2  14       38.47       55.53      9.69 o
  -3  -2  14      656.18      658.63     25.54 o
  -2  -2  14      208.27      226.60     29.50 o
  -1  -2  14        1.68       -0.41      6.68 o
   0  -2  14       12.60       20.29      8.56 o
   1  -2  14        0.03       -2.16     10.91 o
   2  -2  14      197.76      254.86     22.92 o
   3  -2  14      155.28      172.48     21.18 o
   4  -2  14       55.45       64.43     15.19 o
  -6  -1  14       92.00      107.88     12.42 o
  -5  -1  14       45.97       45.11     15.28 o
  -4  -1  14       74.38       84.23     13.73 o
  -3  -1  14       43.28       52.06      9.55 o
  -2  -1  14      225.29      255.35     16.21 o
  -1  -1  14      348.95      356.85     25.00 o
   0  -1  14      208.85      271.33     23.98 o
   1  -1  14      103.78      141.50     19.31 o
   2  -1  14      170.59      171.59     20.63 o
   3  -1  14      244.46      222.95     23.22 o
   4  -1  14       66.25       93.15     15.11 o
  -6   0  14      341.71      361.65     27.97 o
  -5   0  14       87.32      100.72     11.31 o
  -4   0  14       35.55       55.41      9.43 o
  -3   0  14        5.16        3.87      7.29 o
  -2   0  14       98.47      114.51     16.68 o
  -1   0  14        0.36       -2.50      8.36 o
   0   0  14       74.49      105.21     16.55 o
   1   0  14       77.83       93.03     17.27 o
   2   0  14       90.35      113.40     18.25 o
   3   0  14      319.35      282.20     29.75 o
   4   0  14      212.92      202.44     15.31 o
  -6   1  14      174.26      196.38     21.52 o
  -5   1  14      153.45      193.95     27.86 o
  -4   1  14      305.51      323.72     20.67 o
  -3   1  14       80.00       85.56     15.15 o
  -2   1  14       95.13      102.71     16.55 o
  -1   1  14      178.62      171.55     20.16 o
   0   1  14      342.17      337.75     25.21 o
   1   1  14      122.85      112.47     18.63 o
   2   1  14      202.68      185.70     14.02 o
   3   1  14       14.32       22.69      7.69 o
  -6   2  14       54.59       71.05     15.15 o
  -5   2  14      158.94      183.82     13.43 o
  -4   2  14      194.76      210.34     20.50 o
  -3   2  14       17.27       41.59     13.28 o
  -2   2  14       29.22       53.82     13.84 o
  -1   2  14       14.51       28.90     11.59 o
   0   2  14      103.39      162.10     23.77 o
   1   2  14        3.12       -1.75      8.42 o
   2   2  14       19.68       26.75      8.54 o
  -4   3  14      385.58      433.04     28.44 o
  -3   3  14       67.54       97.32     17.06 o
  -2   3  14       93.90      103.09     17.83 o
  -1   3  14      328.93      324.96     17.28 o
   0   3  14       49.87       54.46      9.25 o
   1   3  14        3.47       29.12      8.23 o
   2   3  14        0.60        4.07      7.47 o
  -4   4  14        6.67       19.69     12.48 o
  -3   4  14       14.50       12.22     11.80 o
  -2   4  14        8.26       22.96      7.62 o
  -1   4  14        4.64        7.25      6.87 o
   0   4  14        5.28        6.58      7.25 o
  -3   5  14      300.56      310.63     17.78 o
  -2   5  14      148.18      176.41     14.73 o
  -1   5  14       90.71       76.26     11.46 o
  -1  -6  15      143.89      171.99     28.33 o
   0  -6  15       16.41       24.61      9.75 o
   1  -6  15       13.02       27.24      9.59 o
   2  -6  15       80.89      118.14     17.95 o
   3  -6  15       98.17      101.04     12.79 o
  -2  -5  15      276.47      274.71     18.50 o
  -1  -5  15      109.42      114.85     13.69 o
   0  -5  15       12.58       19.87      9.34 o
   1  -5  15        1.48        4.80     15.19 o
   2  -5  15       19.95       10.72      8.53 o
   3  -5  15        0.06       38.58     12.14 o
  -3  -4  15       35.88       57.93     10.78 o
  -2  -4  15      239.30      268.63     19.33 o
  -1  -4  15      344.71      352.15     19.26 o
   0  -4  15      268.64      267.92     22.11 o
   1  -4  15      218.69      219.13     15.88 o
   2  -4  15      125.15      134.75     19.27 o
   3  -4  15       30.10       51.14     13.58 o
  -4  -3  15       70.25       80.72     12.36 o
  -3  -3  15      255.62      270.88     17.41 o
  -2  -3  15      251.85      253.25     16.85 o
  -1  -3  15       28.21       45.67      9.53 o
   0  -3  15       24.28       26.69      9.42 o
   1  -3  15        0.04       27.12     11.33 o
   2  -3  15      102.79      106.19     17.74 o
   3  -3  15       42.86       54.54     15.79 o
  -4  -2  15       12.73       18.14      8.29 o
  -3  -2  15       38.79       41.77      9.74 o
  -2  -2  15       25.51       67.69     17.02 o
  -1  -2  15      220.11      247.53     16.38 o
   0  -2  15      311.80      341.15     26.27 o
   1  -2  15      513.38      473.82     31.24 o
   2  -2  15      214.25      222.86     23.26 o
   3  -2  15       99.14       75.72     16.26 o
  -5  -1  15       71.58       89.11     21.18 o
  -4  -1  15        7.90       16.25     15.26 o
  -3  -1  15       16.81       30.14      9.06 o
  -2  -1  15        5.77       15.87     10.40 o
  -1  -1  15        8.81       29.84     11.93 o
   0  -1  15        7.56        9.42     10.91 o
   1  -1  15       64.37       83.87     17.27 o
   2  -1  15       94.35       83.14     17.83 o
   3  -1  15      161.87      150.63     20.54 o
  -5   0  15      350.39      381.99     39.94 o
  -4   0  15      447.11      437.55     39.13 o
  -3   0  15      440.40      412.75     28.35 o
  -2   0  15       62.68       73.68     15.41 o
  -1   0  15       88.06       83.87     17.19 o
   0   0  15      161.52      183.90     21.90 o
   1   0  15      144.09      139.97     20.16 o
   2   0  15      134.05      125.03     20.41 o
   3   0  15       35.03       43.21     16.47 o
  -5   1  15        2.98       10.86      7.46 o
  -4   1  15       69.18       95.71     16.55 o
  -3   1  15        4.85       51.44     13.16 o
  -2   1  15       43.13       73.13     16.26 o
  -1   1  15        2.37        8.74     11.33 o
   0   1  15       59.39       78.77     16.72 o
   1   1  15       60.76       57.04     16.04 o
   2   1  15       42.64       52.37     17.23 o
  -5   2  15      251.62      301.25     23.51 o
  -4   2  15      363.94      386.69     26.95 o
  -3   2  15      126.57      173.55     21.73 o
  -2   2  15       34.41       55.13     15.49 o
  -1   2  15      163.90      176.64     21.86 o
   0   2  15       60.02       80.26     17.61 o
   1   2  15        9.36       15.07     12.48 o
  -4   3  15        6.25       27.42     12.82 o
  -3   3  15       57.03       88.41     17.87 o
  -2   3  15       46.05       51.27     15.28 o
  -1   3  15       24.90       48.26     15.62 o
   0   3  15       18.39       14.14      7.62 o
  -3   4  15      580.96      687.14     39.60 o
  -2   4  15      223.24      236.49     24.96 o
   0  -5  16      112.29      105.48     13.86 o
   1  -5  16      139.82      134.80     14.65 o
  -2  -4  16       79.22       66.80     11.48 o
  -1  -4  16        2.65       12.52     11.27 o
   0  -4  16        0.93       -7.59     17.30 o
   1  -4  16        0.44       20.03     12.10 o
   2  -4  16       41.31       86.54     17.49 o
  -3  -3  16       21.18       30.38      9.52 o
  -2  -3  16      443.52      435.63     21.47 o
  -1  -3  16      536.25      548.17     24.09 o
   0  -3  16      174.79      159.62     20.92 o
   1  -3  16      164.02      114.13     18.93 o
   2  -3  16      307.69      303.21     27.04 o
  -3  -2  16        8.21       19.05     11.31 o
  -2  -2  16        4.87        9.06      7.90 o
  -1  -2  16       42.63       61.97     15.07 o
   0  -2  16       10.35       25.59     12.99 o
   1  -2  16        7.48        7.26     12.22 o
   2  -2  16       11.34       48.55     15.41 o
  -3  -1  16      357.29      370.52     27.33 o
  -2  -1  16      367.48      376.12     28.52 o
  -1  -1  16      330.71      326.55     26.23 o
   0  -1  16      267.70      281.31     26.44 o
   1  -1  16      163.50      152.41     20.88 o
  -3   0  16       26.75       14.77     12.01 o
  -2   0  16        0.04       24.79     11.88 o
  -1   0  16       10.64        6.83     12.35 o
   0   0  16      123.02      153.22     21.43 o
   1   0  16      170.33      161.28     22.71 o
  -3   1  16      189.57      207.46     22.96 o
  -2   1  16       72.72       71.22     17.40 o
  -1   1  16      157.33      231.44     25.04 o
   0   1  16      216.68      270.10     26.27 o
  -2   2  16       21.62       29.37     15.24 o
  -1   2  16       13.32       12.05     14.35 o
 
